# Supplementary material for: Enhancement of a nuclear factor of activated T cells (NFAT) reporter for the study of G protein-coupled receptors
Source: Commun Biol. 2026 Apr 26;9:882. doi: 10.1038/s42003-026-10110-5 (PMC13323705; doi:10.1038/s42003-026-10110-5)
Supplement: Supplementary file 3 — Supplementary Data 1 [file 42003_2026_10110_MOESM3_ESM.xlsx]

## Sheet: Fig2C
	Time	NFAT1			NFAT2			NFAT3			NFAT4
	0:20:00	23507	23759.5	29350	41060	90572.5	58689.5	64273	143906	69608	53786.5	109660	35765
	1:00:00	29968.5	41815.5	30634.5	67606	51146.5	58686	97172.5	101519	62064.5	84335.5	55265.5	55395
	2:00:00	23507	42306.5	60471.5	52641	70885.5	39476	88417	82115	46832	94714.5	103958	43692
	3:00:00	27341.5	56324	25463.5	37266	73021	46884.5	62615.5	99680.5	50325	61463	65132.5	25984.5
	4:00:00	36751	26748	20107	51665.5	51784.5	27731	90836.5	75741	44680	114887	64359.5	38094
	6:00:00	25499.5	20024	33064	30752.5	29280	48526	95749.5	49331	50046.5	71883.5	36214	29793.5

## Sheet: Fig2D
	Time	NFAT1			NFAT2			NFAT3			NFAT4
	0:20:00	65291.5	41893	32311	44728	73547.5	47175.5	91009	87760.5	63702.5	73459.5	117900	58622
	1:00:00	49774.5	89298.5	85428.5	136796	153952	75770.5	194050	233757	94280.5	204857	222016	65177
	2:00:00	65291.5	292407	303642	1345518	1760607	2002416	1878003	2664494	2658266	1732415	2489626	1923176
	3:00:00	688560	1.01903e+06	465385	5015810	6316595	4448522	6681524	7379693	5389421	4530024	8722540	5053815
	4:00:00	944076	989980	723875	7966053	8148386	9820136	12643520	10651233	10280760	12498424	9836466	7791584
	6:00:00	446530	336634	610812	4239300	3501966	6845161	5404705	3641889	6779681	5500477	4015853	4915549
