# Supplementary material for: Enhancement of a nuclear factor of activated T cells (NFAT) reporter for the study of G protein-coupled receptors
Source: Commun Biol. 2026 Apr 26;9:882. doi: 10.1038/s42003-026-10110-5 (PMC13323705; doi:10.1038/s42003-026-10110-5)
Supplement: Supplementary file 4 — Supplementary Data 2 [file 42003_2026_10110_MOESM4_ESM.xlsx]

## Sheet: Fig3Ai-iii 
OXTR-Oxytocin
Fig3A(i)
	Log[Oxytocin] (M)	NFAT 1X			NFAT 2X			NFAT 3X			NFAT 4X			NFAT 3X : pcDNA3.1(+)			NFAT 3X + YM			NFAT 0X
	-6	350630	178746	416369	1.1928e+06	1751451	2839460	1829502	1.41479e+06	3297550	1.23744e+06	271763	3042604	84088	26653.5		77601	116437	268848	75465.5	65614.5	69691.5
	-7	356950	227022	381822	1.35874e+06	2150159	2493943	1.57827e+06	1485920	3112028	1068878	289462	2820820	74706	31782		77743	100748	231275	85095	69100	64601.5
	-8	282879	169437	312155	1.05487e+06	1323808	1969921	1264469	997789	2.27878e+06	880949	61549	2528058	92195	23384		80780	95716.5	245813	50960.5	56943	73516.5
	-8.5	234158	108610	263614	807173	906528	1629200	896624	645657	1673513	628164	64579.5	2.00033e+06	93563	24995		78892.5	90745	240790	63759.5	61394.5	66786
	-9	143613	61807.2	175348	457700	509310	1032485	648888	394190	1.00336e+06	464754	28202	1.53065e+06	94239.5	26987.5		75080	101343	209180	52493.5	57581	77282.5
	-9.5	93291.8	41691.8	106660	284275	262330	567434	361414	253542	508366	321737	41957.5	832414	109501	27286		78332	122487	192546	52650.5	64700.5	63390
	-10	60327.2	28384.5	63518.5	128600	136028	275518	183191	116472	253852	177121	33426.5	469288	101530	39166		65522.5	134550	189573	49780	73429	71893.5
	-11	47565	22770.5	56651.5	75637	93694	199000	80364	62127.5	135779	93190.5	29586.5	284008	98711.5	35065.5		61057.5	108256	196260	60482	52618	56666.5
	-12	47610.8	24283.2	55404.5	65802.5	68984.5	175260	70333.5	58948.5	126717	81373	15331	279698	90947.5	36525		58052.5	80076	190086	43004.5	60637.5	54978
Fig3A(ii)
	Log[Oxytocin] (M)	NFAT 1X			NFAT 2X			NFAT 3X			NFAT 4X			NFAT 3X : pcDNA3.1(+)			NFAT 3X + YM			NFAT 0X
	-6	7.36104	7.33422	7.51508	18.127	25.3891	16.2014	26.0118	24.0004	26.0229	15.2071	17.7264	10.8782	0.924577	0.729733		1.33674	1.45408	1.41435	1.75483	1.08208	1.26763
	-7	7.48888	9.32131	6.89153	20.6488	31.1687	14.2299	22.4399	25.2071	24.5589	13.1355	18.8809	10.0852	0.821419	0.870144		1.33918	1.25815	1.21669	1.97875	1.13956	1.17504
	-8	5.93717	6.98554	5.63411	16.0309	19.1899	11.24	17.9782	16.9265	17.9832	10.8261	4.01468	9.03853	1.01372	0.640219		1.3915	1.19532	1.29317	1.185	0.939072	1.3372
	-8.5	4.91591	4.46294	4.75798	12.2666	13.141	9.29588	12.7482	10.9529	13.2067	7.71956	4.21235	7.15175	1.02876	0.684326		1.35899	1.13324	1.26674	1.48262	1.01248	1.21478
	-9	3.01668	2.50465	3.16488	6.95566	7.38297	5.89114	9.22587	6.68701	7.91812	5.7114	1.83954	5.4725	1.0362	0.738877		1.29331	1.26559	1.10045	1.22065	0.949594	1.4057
	-9.5	1.95927	1.71623	1.92511	4.32012	3.80274	3.23766	5.13858	4.30108	4.01182	3.95385	2.73678	2.97612	1.204	0.74705		1.34933	1.52963	1.01294	1.2243	1.067	1.15301
	-10	1.26656	1.1686	1.14645	1.95434	1.97187	1.57205	2.60461	1.97583	2.00329	2.17666	2.18032	1.67784	1.11636	1.07231		1.12868	1.68028	0.997301	1.15755	1.21095	1.30768
	-11	0.998877	0.938808	1.02251	1.14945	1.35819	1.13545	1.14261	1.05393	1.07151	1.14523	1.92985	1.01541	1.08537	0.960041		1.05176	1.35191	1.03248	1.40641	0.867747	1.03071
	-12	1	1	1	1	1	1	1	1	1	1	1	1	1	1		1	1	1	1	1	1
OTR -Oxytocin
A(iii) EMAX					ANOVA with Fishers LSD
NFAT 1X	NFAT 2X	NFAT 3X	NFAT 4X		Uncorrected Fisher's LSD	Mean Diff.	95.00% CI of diff.	Below threshold?	Summary	Individual P Value
6.398	19.44	24.21	14.16		NFAT 2X vs. NFAT 1X	13.63	-1.327 to 28.60	No	ns	0.0593
8.488	28.42	24.91	19.9		NFAT 3X vs. NFAT 1X	17.49	15.13 to 19.85	Yes	***	0.001
7.15	15.08	25.39	10.38		NFAT 4X vs. NFAT 1X	7.468	-2.714 to 17.65	No	ns	0.0874
					Test details	Mean 1	Mean 2	Mean Diff.	SE of diff.	n1
					NFAT 2X vs. NFAT 1X	20.98	7.345	13.63	3.477	3
					NFAT 3X vs. NFAT 1X	24.84	7.345	17.49	0.5488	3
					NFAT 4X vs. NFAT 1X	14.81	7.345	7.468	2.367	3
A(iii) log[EC50]
NFAT 1X	NFAT 2X	NFAT 3X	NFAT 4X		Dunnett's T3 multiple comparisons test	Mean Diff.	95.00% CI of diff.	Below threshold?	Summary	Adjusted P Value
-8.759	-8.691	-8.535	-8.548		NFAT 2X vs. NFAT 1X	0.077	-0.3781 to 0.5321	No	ns	0.8895
-8.496	-8.382	-8.348	-7.568		NFAT 3X vs. NFAT 1X	0.05667	-0.7065 to 0.8198	No	ns	0.98
-8.672	-8.623	-8.874	-8.472		NFAT 4X vs. NFAT 1X	0.4463	-1.609 to 2.501	No	ns	0.5557
					Test details	Mean 1	Mean 2	Mean Diff.	SE of diff.	n1
					NFAT 2X vs. NFAT 1X	-8.565	-8.642	0.077	0.1215	3
					NFAT 3X vs. NFAT 1X	-8.586	-8.642	0.05667	0.1723	3
					NFAT 4X vs. NFAT 1X	-8.196	-8.642	0.4463	0.3241	3
		Individual t-tests
			EC50				EMAX
		Table Analyzed	OXTR_EC50_ANOVA	OXTR_EC50_ANOVA	OXTR_EC50_ANOVA		OXTR_TOP_ANOVA	OXTR_TOP_ANOVA	OXTR_TOP_ANOVA
		Column C	NFAT 2X	NFAT 3X	NFAT 4X		NFAT 2X	NFAT 3X	NFAT 4X
		vs.	vs.	vs.	vs.		vs.	vs.	vs.
		Column A	NFAT 1X	NFAT 1X	NFAT 1X		NFAT 1X	NFAT 1X	NFAT 1X
		Paired t test
		P value	0.0574	0.7079	0.205		0.0593	0.001	0.0874
		P value summary	ns	ns	ns		ns	***	ns
		Significantly different (P < 0.05)?	No	No	No		No	Yes	No
		One- or two-tailed P value?	Two-tailed	Two-tailed	Two-tailed		Two-tailed	Two-tailed	Two-tailed
		t, df	t=3.990, df=2	t=0.4320, df=2	t=1.853, df=2		t=3.921, df=2	t=31.87, df=2	t=3.156, df=2
		Number of pairs	3	3	3		3	3	3
		How big is the difference?
		Mean of differences (C - A)	0.077	0.05667	0.4463		13.63	17.49	7.468
		SD of differences	0.03342	0.2272	0.4172		6.023	0.9505	4.099
		SEM of differences	0.0193	0.1312	0.2409		3.477	0.5488	2.367
		95% confidence interval	-0.006024 to 0.1600	-0.5078 to 0.6211	-0.5900 to 1.483		-1.327 to 28.60	15.13 to 19.85	-2.714 to 17.65
		R squared (partial eta squared)	0.8884	0.08534	0.632		0.8849	0.998	0.8328

## Sheet: Fig3Bi-iii
M3R-Carbachol
Fig3B(i)
	Log[Carbachol] (M)	NFAT 1X			NFAT 2X			NFAT 3X			NFAT 4X			NFAT 3X : pcDNA3.1(+)			NFAT 3X + YM			NFAT 0X
	-4	456975	149311	146434	4.01809e+06	1279783	1595518	3.35422e+06	1.98007e+06	2.21449e+06	2234177	1.38989e+06	2.07227e+06	100035	24442.5		345884	136564	145926	35969.5	82875.5	59048.5
	-5	455175	153340	175052	3.54885e+06	1180687	1.55114e+06	2.64678e+06	1708403	2.15167e+06	1.89292e+06	1286374	1.76224e+06	102036	32638.5		142444	86432.5	128356	49743	78556	28397.5
	-5.5	406670	141528	142574	2.69161e+06	938748	1.17693e+06	1.90751e+06	1.4029e+06	1680298	1279402	945890	1423284	133400	30868		94963	64897.5	120796	51048.5	85239.5	37706.5
	-6	315420	114223	129224	1784122	719486	896676	1341251	973086	1261007	833368	650554	979055	101058	32122.5		93767.5	81801	114717	35675.5	70543	38047
	-6.5	248440	92112.8	94772.8	1095035	464368	608690	859656	667580	884071	532354	509188	815344	82247.5	19860		99330.5	68558	121590	53801.5	68057	34545.5
	-7	160059	61731.5	68054.5	621022	253056	424122	515412	424529	548944	349202	316517	495441	119343	23890		86290.5	81522	127498	34623.5	63033.5	31476.5
	-8	70865	34097.5	31284	190692	92696.5	155020	156314	142699	231710	117631	128488	291952	116994	23428		94536	74463.5	132650	41009	71533	43572
	-9	57710.2	26999.8	26787.8	120214	68010.5	101359	112840	106352	138726	79663	82251.5	439426	100323	20545		92082.5	74210	118603	32386	62117.5	34944
	-10	56302.8	25490.8	21283.5	115724	51437.5	80108	93994	90132.5	136868	75772.5	101910	241375	110552	20343.5		100798	56734.5	131580	33528	65419.5	40748.5
Fig3B(ii)
	Log[Carbachol] (M)	NFAT 1X			NFAT 2X			NFAT 3X			NFAT 4X			NFAT 3X : pcDNA3.1(+)			NFAT 3X + YM			NFAT 0X
	-4	8.11639	5.85747	6.88014	34.7214	24.8803	19.9171	35.6855	21.9685	16.1798	29.4853	13.6384	8.58527	1.20149	0.904864		3.43144	2.40706	1.10903	1.07282	1.26683	1.4491
	-5	8.08442	6.01554	8.22476	30.6666	22.9538	19.3631	28.1591	18.9544	15.7208	24.9816	12.6226	7.30086	1.60437	0.922964		1.41315	1.52346	0.975498	1.48363	1.2008	0.696897
	-5.5	7.22291	5.55212	6.69879	23.259	18.2503	14.6918	20.294	15.5649	12.2768	16.8848	9.28162	5.89657	1.51734	1.20667		0.942107	1.14388	0.918038	1.52256	1.30297	0.925347
	-6	5.6022	4.48096	6.07158	15.4171	13.9876	11.1933	14.2695	10.7962	9.21331	10.9983	6.38361	4.05616	1.57901	0.914113		0.930247	1.44182	0.871842	1.06405	1.07832	0.933703
	-6.5	4.41256	3.61358	4.45287	9.46251	9.02781	7.59837	9.14586	7.40665	6.4593	7.0257	4.99645	3.37791	0.976233	0.743968		0.985436	1.2084	0.92408	1.60467	1.04032	0.847774
	-7	2.84283	2.42172	3.19752	5.36643	4.91968	5.29437	5.48346	4.71005	4.01075	4.60856	3.10585	2.05258	1.17433	1.07951		0.856069	1.4369	0.968973	1.03267	0.963528	0.772458
	-8	1.25864	1.33764	1.46987	1.64783	1.80212	1.93513	1.66303	1.58321	1.69295	1.55242	1.2608	1.20954	1.15162	1.05826		0.937871	1.31249	1.00813	1.22313	1.09345	1.06929
	-9	1.025	1.0592	1.25862	1.03881	1.3222	1.26528	1.20051	1.17995	1.01358	1.05134	0.807099	1.82051	1.0099	0.907469		0.91353	1.30802	0.901376	0.965939	0.949526	0.857553
	-10	1	1	1	1	1	1	1	1	1	1	1	1	1	1		1	1	1	1	1	1
M3R-Carbachol					ANOVA with Fishers LSD
B(iii) EMAX					B(iii) STATS EMAX
NFAT 1X	NFAT 2X	NFAT 3X	NFAT 4X		Uncorrected Fisher's LSD	Mean Diff.	95.00% CI of diff.	Below threshold?	Summary	Individual P Value
8.109	34.66	35.09	29.91		NFAT 2X vs. NFAT 1X	19.16	1.614 to 36.72	Yes	*	0.0424
5.959	24.43	21.36	13.67		NFAT 3X vs. NFAT 1X	17.03	-5.929 to 39.99	No	ns	0.0857
7.468	19.94	16.18	8.501		NFAT 4X vs. NFAT 1X	10.18	-16.16 to 36.52	No	ns	0.2381
					Test details	Mean 1	Mean 2	Mean Diff.	SE of diff.	n1
					NFAT 2X vs. NFAT 1X	26.34	7.179	19.16	4.079	3
					NFAT 3X vs. NFAT 1X	24.21	7.179	17.03	5.336	3
					NFAT 4X vs. NFAT 1X	17.36	7.179	10.18	6.121	3
B(iii) log[EC50]					B(iii) STATS log[EC50]
NFAT 1X	NFAT 2X	NFAT 3X	NFAT 4X		Uncorrected Fisher's LSD	Mean Diff.	95.00% CI of diff.	Below threshold?	Summary	Individual P Value
-6.388	-5.844	-5.664	-5.633		NFAT 1X vs. NFAT 2X	-0.4893	-0.6586 to -0.3201	Yes	**	0.0064
-6.488	-6.075	-5.953	-5.874		NFAT 1X vs. NFAT 3X	-0.578	-0.9008 to -0.2552	Yes	*	0.0164
-6.563	-6.052	-6.088	-5.753		NFAT 1X vs. NFAT 4X	-0.7263	-0.9775 to -0.4752	Yes	**	0.0064
					Test details	Mean 1	Mean 2	Mean Diff.	SE of diff.	n1
					NFAT 1X vs. NFAT 2X	-6.48	-5.99	-0.4893	0.03934	3
					NFAT 1X vs. NFAT 3X	-6.48	-5.902	-0.578	0.07503	3
					NFAT 1X vs. NFAT 4X	-6.48	-5.753	-0.7263	0.05837	3
		Individual t-tests
			EC50				EMAX
		Table Analyzed	HEKT_CCh_EC50_ANOVA	HEKT_CCh_EC50_ANOVA	HEKT_CCh_EC50_ANOVA		HEKT_CCh_TOP_ANOVA	HEKT_CCh_TOP_ANOVA	HEKT_CCh_TOP_ANOVA
		Column C	NFAT 2X	NFAT 3X	NFAT 4X		NFAT 2X	NFAT 3X	NFAT 4X
		vs.	vs.	vs.	vs.		vs.	vs.	vs.
		Column A	NFAT 1X	NFAT 1X	NFAT 1X		NFAT 1X	NFAT 1X	NFAT 1X
		Paired t test
		P value	0.0064	0.0164	0.0064		0.0424	0.0857	0.2381
		P value summary	**	*	**		*	ns	ns
		Significantly different (P < 0.05)?	Yes	Yes	Yes		Yes	No	No
		One- or two-tailed P value?	Two-tailed	Two-tailed	Two-tailed		Two-tailed	Two-tailed	Two-tailed
		t, df	t=12.44, df=2	t=7.704, df=2	t=12.44, df=2		t=4.698, df=2	t=3.192, df=2	t=1.663, df=2
		Number of pairs	3	3	3		3	3	3
		How big is the difference?
		Mean of differences (C - A)	0.4893	0.578	0.7263		19.16	17.03	10.18
		SD of differences	0.06813	0.1299	0.1011		7.065	9.243	10.6
		SEM of differences	0.03934	0.07503	0.05837		4.079	5.336	6.121
		95% confidence interval	0.3201 to 0.6586	0.2552 to 0.9008	0.4752 to 0.9775		1.614 to 36.72	-5.929 to 39.99	-16.16 to 36.52
		R squared (partial eta squared)	0.9872	0.9674	0.9872		0.9169	0.8359	0.5804

## Sheet: Fig3Ci-iii
H1R-Histamine
Fig3C(i)
	Log[Histamine] (M)	NFAT 1X			NFAT 2X			NFAT 3X			NFAT 4X			NFAT 3X : pcDNA3.1(+)			NFAT 3X + YM			NFAT 0X
	-4	1.84768e+06	543056	1.2627e+06	6969876	6602241	1.45908e+07	1.10968e+07	7144718	1.18468e+07	14299066	6.59832e+06	1.58703e+07	66842	71375		74502.5	69108.5		134950	76404.5	89239.5
	-5	1.88129e+06	551478	1.26934e+06	7235576	6.54768e+06	14374055	1.10546e+07	6.90007e+06	11455637	13875857	6.29227e+06	14939677	60968	87742		78197	74355		122070	67095.5	108022
	-5.5	2.02188e+06	558048	1.28896e+06	5757100	5.4674e+06	1.1744e+07	8903537	4.72486e+06	8.97671e+06	10951295	4445472	1.14739e+07	64907	71166		75687.5	68036.5		132352	99858.5	98256
	-6	1.92924e+06	484379	1.19638e+06	4352414	4.07728e+06	9.80173e+06	8117897	3880626	7865674	8.5582e+06	3.33752e+06	9.54354e+06	57798	67167		73802	62482.5		101934	79305.5	175450
	-6.5	1.60421e+06	403822	958462	2.81481e+06	2.90733e+06	7836068	5.9112e+06	2809059	6.3424e+06	7185547	2276500	8386508	61850	67622		78657	64736		115792	80577.5	70363.5
	-7	1.00154e+06	310956	684762	1.64156e+06	1.96185e+06	4.87042e+06	3.47603e+06	1.96041e+06	4041715	4392965	1.51329e+06	4.86004e+06	77314	57746		67434.5	67530		94598.5	71101	77105
	-8	673096	184572	364203	642636	1004699	2065825	1.58913e+06	1020064	1935095	2.19571e+06	780279	2205401	61655	68413		75180.5	65034		87366.5	66076.5	58198
	-9	138086	42843.2	70875.2	77070	115409	263786	197772	118710	231100	294520	126392	335484	62554	66296		63025	64425		56633.5	77568	54846
	-10	71833.8	31506	43741.5	54513.5	79704.5	149942	81895	55356.5	123684	114417	71587.5	203206	65623	62079		71204	63851		81966.5	44844.5	54430.5
Fig3C(ii)
	Log[Histamine] (M)	NFAT 1X			NFAT 2X			NFAT 3X			NFAT 4X			NFAT 3X : pcDNA3.1(+)			NFAT 3X + YM			NFAT 0X
	-4	25.7217	17.2366	28.8674	127.856	82.834	97.3098	135.501	129.067	95.7828	124.973	92.1714	78.0998	1.04684	1.11784		1.04632	1.08234		1.6464	1.70377	1.63951
	-5	26.1895	17.5039	29.0192	132.73	82.1494	95.8641	134.985	124.648	92.6198	121.274	87.8962	73.52	0.954848	1.37417		1.09821	1.16451		1.48927	1.49618	1.9846
	-5.5	28.1467	17.7124	29.4677	105.609	68.5959	78.3236	108.719	85.3533	72.5774	95.7139	62.0984	56.4647	1.01654	1.11456		1.06297	1.06555		1.61471	2.22677	1.80516
	-6	26.857	15.3742	27.3512	79.841	51.1549	65.3702	99.1257	70.1024	63.5947	74.7983	46.6215	46.965	0.905201	1.05193		1.03649	0.978567		1.2436	1.76846	3.22339
	-6.5	22.3323	12.8173	21.912	51.635	36.4763	52.2607	72.1802	50.7449	51.2788	62.8014	31.8002	41.2711	0.968661	1.05906		1.10467	1.01386		1.41267	1.79682	1.29272
	-7	13.9425	9.86974	15.6548	30.1129	24.6141	32.482	42.4449	35.4142	32.6776	38.3943	21.1391	23.9169	1.21085	0.904387		0.947061	1.05762		1.15411	1.5855	1.41658
	-8	9.37018	5.85831	8.32625	11.7886	12.6053	13.7775	19.4044	18.4272	15.6454	19.1904	10.8997	10.8531	0.965607	1.07145		1.05585	1.01853		1.06588	1.47346	1.06922
	-9	1.92229	1.35984	1.62032	1.41378	1.44796	1.75925	2.41495	2.14446	1.86846	2.57409	1.76555	1.65096	0.979687	1.03829		0.885133	1.00899		0.690935	1.72971	1.00763
	-10	1	1	1	1	1	1	1	1	1	1	1	1	1.02775	0.972248		1	1		1	1	1
H1R -Histamine
C(iii) EMAX					ANOVA with Fishers LSD
NFAT 1X	NFAT 2X	NFAT 3X	NFAT 4X		Uncorrected Fisher's LSD	Mean Diff.	95.00% CI of diff.	Below threshold?	Summary	Individual P Value
27.33	131.4	131.8	120.6		NFAT 2X vs. NFAT 1X	77.98	21.84 to 134.1	Yes	*	0.0269
17.42	82.99	128	92.72		NFAT 3X vs. NFAT 1X	92.01	24.81 to 159.2	Yes	*	0.0276
29.42	93.73	90.39	72.75		NFAT 4X vs. NFAT 1X	70.63	7.797 to 133.5	Yes	*	0.0402
					Test details	Mean 1	Mean 2	Mean Diff.	SE of diff.	n1
					NFAT 2X vs. NFAT 1X	102.7	24.72	77.98	13.05	3
					NFAT 3X vs. NFAT 1X	116.7	24.72	92.01	15.62	3
					NFAT 4X vs. NFAT 1X	95.36	24.72	70.63	14.6	3
C(iii) log[EC50]
NFAT 1X	NFAT 2X	NFAT 3X	NFAT 4X		Uncorrected Fisher's LSD	Mean Diff.	95.00% CI of diff.	Below threshold?	Summary	Individual P Value
-7.019	-6.203	-6.491	-6.295		NFAT 1X vs. NFAT 2X	-0.6777	-1.081 to -0.2745	Yes	*	0.0186
-6.949	-6.231	-5.985	-5.915		NFAT 1X vs. NFAT 3X	-0.666	-1.308 to -0.02432	Yes	*	0.0467
-6.967	-6.468	-6.461	-6.378		NFAT 1X vs. NFAT 4X	-0.7823	-1.349 to -0.2155	Yes	*	0.0272
					Test details	Mean 1	Mean 2	Mean Diff.	SE of diff.	n1
					NFAT 1X vs. NFAT 2X	-6.978	-6.301	-0.6777	0.09371	3
					NFAT 1X vs. NFAT 3X	-6.978	-6.312	-0.666	0.1491	3
					NFAT 1X vs. NFAT 4X	-6.978	-6.196	-0.7823	0.1317	3
		Individual t-tests
			EC50				EMAX
		Table Analyzed	HEKT_H1R_Hist_EC50_ANOVA	HEKT_H1R_Hist_EC50_ANOVA	HEKT_H1R_Hist_EC50_ANOVA		HEKT_H1R_Hist_TOP_ANOVA	HEKT_H1R_Hist_TOP_ANOVA	HEKT_H1R_Hist_TOP_ANOVA
		Column C	NFAT 2X	NFAT 3X	NFAT 4X		NFAT 2X	NFAT 3X	NFAT 4X
		vs.	vs.	vs.	vs.		vs.	vs.	vs.
		Column A	NFAT 1X	NFAT 1X	NFAT 1X		NFAT 1X	NFAT 1X	NFAT 1X
		Paired t test
		P value	0.0186	0.0467	0.0272		0.0269	0.0276	0.0402
		P value summary	*	*	*		*	*	*
		Significantly different (P < 0.05)?	Yes	Yes	Yes		Yes	Yes	Yes
		One- or two-tailed P value?	Two-tailed	Two-tailed	Two-tailed		Two-tailed	Two-tailed	Two-tailed
		t, df	t=7.232, df=2	t=4.466, df=2	t=5.939, df=2		t=5.976, df=2	t=5.891, df=2	t=4.837, df=2
		Number of pairs	3	3	3		3	3	3
		How big is the difference?
		Mean of differences (C - A)	0.6777	0.666	0.7823		77.98	92.01	70.63
		SD of differences	0.1623	0.2583	0.2282		22.6	27.05	25.29
		SEM of differences	0.09371	0.1491	0.1317		13.05	15.62	14.6
		95% confidence interval	0.2745 to 1.081	0.02432 to 1.308	0.2155 to 1.349		21.84 to 134.1	24.81 to 159.2	7.797 to 133.5
		R squared (partial eta squared)	0.9632	0.9089	0.9463		0.947	0.9455	0.9212
