# Supplementary material for: Enhancement of a nuclear factor of activated T cells (NFAT) reporter for the study of G protein-coupled receptors
Source: Commun Biol. 2026 Apr 26;9:882. doi: 10.1038/s42003-026-10110-5 (PMC13323705; doi:10.1038/s42003-026-10110-5)
Supplement: Supplementary file 5 — Supplementary Data 3 [file 42003_2026_10110_MOESM5_ESM.xlsx]

## Sheet: Fig4Ai-iii 
GIPR-GIP(1-42)
Fig4A(i)
	Log[GIP] (M)	NFAT 1X					NFAT 2X					NFAT 3X					NFAT 4X					NFAT-3X.pcDNA3.1
	-5	99322	56319	51664.2	57068	47810.8	962072	207762	201784	368560	539961	1056531	241036	185632	737146	434564	789999	228339	249178	396872	428681	59752	30791.5	29087.5	35136	35507
	-6	105427	60570.2	54814.8	59283.8	44558.2	966414	194341	184025	375984	535342	1085539	196698	183508	934390	458718	791262	228362	251187	433530	388538	57087	30719.5	28774.5	30053	34707
	-7	104072	58433.2	56283.2	61795.8	54487	889698	225646	185193	347912	575154	1191011	242022	196054	853838	387561	747015	256696	243994	407856	436352	60050	31645.5	28970.5	31089.5	37703.5
	-8	97964	53637	57200.8	65936.8	55468.2	1033388	196626	192378	490796	568602	1079593	213510	199578	1052204	422378	744842	225490	249388	413377	479036	64911.5	27468	32553	29284	38232.5
	-9	81404.8	41115	41457.5	51148.8	46990.5	561450	114322	125656	251447	257710	720016	110939	124186	583060	201438	523134	149490	145050	262520	145002	65165.5	30590	26431	32211	39929
	-10	65967	40021.5	34924	42053.8	32794.8	433750	100805	100390	171036	208656	479181	86084	82233.5	314980	154318	315096	101654	99122.5	185670	117075	63691.5	30867.5	31239.5	32391.5	29144
	-11	73363.8	33777	37039.5	48020	34799.8	355731	85628.5	107614	170210	248200	398012	80190	90199.5	339583	179302	256482	94871.5	103402	163936	146402	60617.5	31880.5	30459	32723	37634.5
	-12	79597.5	41343.2	44609.5	48433	24627.2	421530	134090	132406	147689	273469	500506	110926	119016	375862	202297	252032	116324	116560	187489	122508	59854.5	30689.5	31718.5	32000	36606.5
	-13	77100.2	40570.5	40721.8	47724.8	32804.8	462274	137271	124608	160973	277160	553131	107942	107900	459939	207467	299196	93026	96157.5	200525	129584	57832.5	31743.5	29386	37395	32282
Fig4A(ii)
	Log[GIP] (M)	NFAT 1X					NFAT 2X					NFAT 3X					NFAT 4X					NFAT-3X.pcDNA3.1
	-5	1.27181	1.30399	1.3879	1.28669	1.44821	1.61935	2.08117	1.51352	2.28958	1.94819	1.7204	1.91009	2.23303	1.6027	2.09462	2.59135	2.64041	2.45457	1.97916	3.30815	0.989842	1.03319	0.97001	0.939591	1.0999
	-6	1.35309	1.37922	1.49206	1.32815	1.35745	1.47683	2.09057	1.41575	2.33569	1.93152	1.70072	1.96253	1.82226	2.03155	2.21104	2.61225	2.64463	2.45481	2.16197	2.99836	0.979191	0.987109	0.967741	0.803664	1.07512
	-7	1.39065	1.37413	1.4427	1.39399	1.65735	1.4862	1.92461	1.6438	2.1613	2.07517	1.81699	2.15322	2.24216	1.85642	1.86806	2.53744	2.49675	2.7594	2.03394	3.36735	0.985861	1.03834	0.996913	0.831381	1.16794
	-8	1.41783	1.28458	1.32286	1.46829	1.68948	1.54386	2.23544	1.4324	3.04893	2.05153	1.84966	1.95179	1.97802	2.2877	2.03588	2.59354	2.48948	2.42395	2.06147	3.69674	1.10777	1.12241	0.865311	0.783099	1.18433
	-9	1.02455	1.0637	1.01394	1.14974	1.41856	1.00841	1.21454	0.832823	1.56204	0.929824	1.15094	1.30171	1.02777	1.26769	0.97094	1.50846	1.74847	1.60697	1.30917	1.11898	0.899442	1.1268	0.963662	0.861372	1.23688
	-10	0.861841	0.865912	0.986988	0.96685	0.992781	0.805647	0.938296	0.73435	1.06251	0.752835	0.762127	0.866307	0.797506	0.684829	0.743822	1.03083	1.05315	1.09275	0.925922	0.903472	1.06307	1.10131	0.972404	0.866199	0.902794
	-11	0.918636	0.96158	0.832316	1.08129	1.06039	0.863617	0.769524	0.623792	1.05738	0.895512	0.835955	0.719563	0.742902	0.738322	0.864241	1.07534	0.85724	1.01984	0.817531	1.12979	1.03651	1.04816	1.00432	0.875064	1.1658
	-12	1.09089	1.0472	1.01892	1.02007	0.757299	1.06258	0.911861	0.976823	0.917477	0.986681	1.10302	0.904861	1.02765	0.817199	0.97508	1.21218	0.842367	1.25045	0.934991	0.945398	1.07937	1.03496	0.966796	0.855729	1.13396
	-13	1	1	1	1	1	1	1	1	1	1	1	1	1	1	1	1	1	1	1	1	1	1	1	1	1
YM254890
	Log[GIP] (M)	NFAT 1X					NFAT 2X					NFAT 3X					NFAT 4X					NFAT-3X.pcDNA3.1
	-5	0.836897	0.839262	1.01905	0.811984	1.145	0.774306	0.694042	0.915868	0.675608	0.696454	0.909901	0.708664	0.808552	0.687413	0.950172	0.936467	0.876737	0.908404	0.751578	0.868357	1.02165	1.06069	1.02628	1.10877	0.646428
	-6	0.873162	0.732351	0.984447	0.733115	1.11845	0.918824	0.697228	0.972218	0.735825	0.683776	0.982411	0.66024	0.75215	0.631391	0.838689	0.885057	0.836024	0.912271	0.80797	0.713457	1.00582	1.03623	1.16745	0.96981	0.950257
	-7	0.898228	0.867139	1.03033	0.821008	1.66569	0.88518	0.660361	0.93343	0.725838	0.831027	0.958384	0.762938	0.854287	0.738962	0.826882	1.0662	0.955643	0.964338	0.89335	0.737808	1.05131	1.01016	1.11286	1.04299	0.93328
	-8	0.925782	0.952104	1.22415	0.757862	1.30306	0.975616	0.828037	1.01195	0.80052	0.789303	1.16719	0.84199	0.846643	0.811666	1.0987	1.16568	1.04032	1.00573	0.96556	0.795333	0.96578	1.09041	1.17923	1.00942	0.917868
	-9	0.861076	0.955807	1.0907	0.958027	1.1236	1.05254	0.78728	0.977877	0.831722	0.859281	1.13816	0.941574	0.918217	0.984411	0.918228	1.0907	1.15741	1.12576	0.964564	0.851262	1.09313	1.0353	1.17004	1.13273	0.973315
	-10	0.830488	0.851967	1.19714	0.799919	0.933068	0.821082	0.71938	0.930492	0.809859	0.866823	0.969192	0.866184	0.921567	0.881573	0.861291	0.920155	1.12307	0.89254	0.880826	0.696811	1.00249	1.04214	1.1632	0.982892	1.03216
	-11	0.843172	0.728007	1.11504	0.781818	1.02361	0.806027	0.613888	1.03349	0.648077	1.02874	0.925628	0.790018	0.812365	0.757903	0.91605	0.843824	0.863296	0.943101	0.685065	0.743004	0.983003	1.11856	1.12773	1.03125	0.913579
	-12	0.884157	1.04373	1.06937	1.02543	1.05353	1.03398	0.888417	1.02283	0.95274	1.00845	1.03657	0.972479	0.916485	0.894227	1.54968	1.02324	1.069	0.968763	0.888285	0.797466	0.999325	1.04458	1.14304	1.01787	1.05435
	-13	1	1	1	1	1	1	1	1	1	1	1	1	1	1	1	1	1	1	1	1	1	1	1	1	1
GIPR-GIP(1-42)
A(iii) EMAX					A(iii) STATS EMAX
NFAT 1X	NFAT 2X	NFAT 3X	NFAT 4X		Uncorrected Fisher's LSD	Mean Diff.	95.00% CI of diff.	Below threshold?	Summary	Individual P Value
1.359	2.107	2.029	2.607		NFAT 2X vs. NFAT 1X	0.5006	0.04628 to 0.9549	Yes	*	0.0377
1.45	1.546	2.136	2.578		NFAT 3X vs. NFAT 1X	0.5872	0.4592 to 0.7152	Yes	***	0.0002
1.367	1.558	1.794	2.637		NFAT 4X vs. NFAT 1X	1.245	0.7403 to 1.750	Yes	**	0.0024
1.371	2.335	1.95	2.094
1.542	2.046	2.116	3.399		Test details	Mean 1	Mean 2	Mean Diff.	SE of diff.	n1
					NFAT 2X vs. NFAT 1X	1.918	1.418	0.5006	0.1636	5
					NFAT 3X vs. NFAT 1X	2.005	1.418	0.5872	0.04611	5
					NFAT 4X vs. NFAT 1X	2.663	1.418	1.245	0.1818	5
A(iii) log[EC50]					A(iii) STATS log[EC50]
NFAT 1X	NFAT 2X	NFAT 3X	NFAT 4X		Uncorrected Fisher's LSD	Mean Diff.	95.00% CI of diff.	Below threshold?	Summary	Individual P Value
-8.553	-8.832	-8.882	-9.036		NFAT 2X vs. NFAT 1X	0.1304	-0.5068 to 0.7676	No	ns	0.6003
-8.414	-8.475	-8.538	-8.764		NFAT 3X vs. NFAT 1X	0.0868	-0.6002 to 0.7738	No	ns	0.7434
-8.686	-8.588	-8.765	-8.715		NFAT 4X vs. NFAT 1X	0.0354	-0.6533 to 0.7241	No	ns	0.8934
-8.942	-9.064	-9.036	-8.835
-9.573	-8.557	-8.513	-8.641		Test details	Mean 1	Mean 2	Mean Diff.	SE of diff.	n1
					NFAT 2X vs. NFAT 1X	-8.703	-8.834	0.1304	0.2295	5
					NFAT 3X vs. NFAT 1X	-8.747	-8.834	0.0868	0.2474	5
					NFAT 4X vs. NFAT 1X	-8.798	-8.834	0.0354	0.248	5
		Individual t-tests
			EC50				EMAX
		Table Analyzed	HEK_GIP_EC50_ANOVA	HEK_GIP_EC50_ANOVA	HEK_GIP_EC50_ANOVA		HEK_GIP_TOP_ANOVA	HEK_GIP_TOP_ANOVA	HEK_GIP_TOP_ANOVA
		Column C	NFAT 2X	NFAT 3X	NFAT 4X		NFAT 2X	NFAT 3X	NFAT 4X
		vs.	vs.	vs.	vs.		vs.	vs.	vs.
		Column A	NFAT 1X	NFAT 1X	NFAT 1X		NFAT 1X	NFAT 1X	NFAT 1X
		Paired t test
		P value	0.6003	0.7434	0.8934		0.0377	0.0002	0.0024
		P value summary	ns	ns	ns		*	***	**
		Significantly different (P < 0.05)?	No	No	No		Yes	Yes	Yes
		One- or two-tailed P value?	Two-tailed	Two-tailed	Two-tailed		Two-tailed	Two-tailed	Two-tailed
		t, df	t=0.5682, df=4	t=0.3508, df=4	t=0.1427, df=4		t=3.059, df=4	t=12.73, df=4	t=6.848, df=4
		Number of pairs	5	5	5		5	5	5
		How big is the difference?
		Mean of differences (C - A)	0.1304	0.0868	0.0354		0.5006	0.5872	1.245
		SD of differences	0.5131	0.5533	0.5546		0.3659	0.1031	0.4066
		SEM of differences	0.2295	0.2474	0.248		0.1636	0.04611	0.1818
		95% confidence interval	-0.5068 to 0.7676	-0.6002 to 0.7738	-0.6533 to 0.7241		0.04628 to 0.9549	0.4592 to 0.7152	0.7403 to 1.750
		R squared (partial eta squared)	0.07469	0.02984	0.005067		0.7006	0.9759	0.9214

## Sheet: Fig4Bi-iii
GLP-1R-GLP1(7-36)
Fig4A(i)
	Log[GLP-1] (M)	NFAT 1X					NFAT 2X					NFAT 3X					NFAT 4X					NFAT-3X.pcDNA3.1
	-6	88859	67303.8	45945.8	47476.5	36131.8	225342	138564	160154	151415	106092	321680	160006	210057	216916	178106	281104	267252	122036	193814	145871	90922	118210	69102	46119.5	38058.5
	-7	82074	70745.5	47036	40962.2	35761.5	210711	118795	148438	162000	105564	234104	153189	167401	203456	154243	243388	194688	92196	173655	132672	88435	116728	60334	47512	38427
	-7.5	77251.2	66766	40455	38377.8	35139.8	162006	98415	137299	122208	95091	251942	131714	128200	141848	141802	199094	188102	80694	125407	97058	90109	112457	57080.5	43423.5	39403.5
	-8	71125.2	64667.5	44136.8	37276.8	29575.8	146657	92015	100806	97579.5	72267.5	195356	118201	118504	137788	92953	167026	136426	88578.5	95162.5	76677.5	89502.5	118849	65621.5	49294.5	40321.5
	-8.5	69745.5	56803.2	43008.8	37440.5	30909.8	120552	91726	102647	107646	89061.5	170792	99335.5	94765.5	125436	157064	139878	127018	67273.5	97723.5	90047	82245.5	116400	68767	49087.5	39464.5
	-9	72675	55576	36823.8	31327	26951.8	106426	79031	102630	97098.5	57138	152968	84350	89550.5	87806	86737	107722	116682	58880	75789.5	70806.5	82242.5	115175	77056.5	46220	38613.5
	-10	71115.8	53214	33492.8	34334.5	24826	110829	80761	86739	75960.5	54151.5	143446	86019.5	72423.5	75637	69373	88844	105040	57032	77685.5	50006.5	91598	119912	58788	43560.5	39574
	-11	57245.8	64750.8	34288.5	27453	24667	93109	80703	81276.5	68301.5	48536.5	118404	75135	56970	68923	62650.5	131026	87926.5	53588	63245	50454	105430	117972	62101.5	46538	40604.5
	-12	53404.8	56144.8	30432.5	25651.2	23025.2	93171	66356.5	68766.5	56531	46669.5	118294	69021	50537.5	67494.5	54547	111072	64008	50153.5	58001	49825.5	90644	132549	64028	44236	38511.5
Fig4A(ii)
	Log[GLP-1] (M)	NFAT 1X					NFAT 2X					NFAT 3X					NFAT 4X					NFAT-3X.pcDNA3.1
	-6	1.69034	1.27821	1.50975	1.93962	1.5594	2.41859	2.08817	2.32896	2.67844	2.27326	2.71933	2.31823	4.15646	3.21383	3.26519	2.53083	4.17528	2.43326	3.34156	2.92764	1.00307	0.891825	1.07925	1.04258	0.988237
	-7	1.56103	1.33119	1.5456	1.64124	1.54645	2.26155	1.79025	2.15859	2.86567	2.26194	1.97901	2.21945	3.31241	3.01441	2.82771	2.19126	3.04163	1.83828	2.994	2.66272	0.97563	0.880637	0.942306	1.07406	0.997806
	-7.5	1.45741	1.27738	1.32931	1.51463	1.52779	1.7388	1.48313	1.9966	2.16179	2.03754	2.12979	1.90833	2.53672	2.10163	2.59964	1.79248	2.93873	1.60894	2.16215	1.94796	0.994098	0.848418	0.891493	0.981633	1.02316
	-8	1.33719	1.21973	1.4503	1.45662	1.28111	1.57406	1.38668	1.46591	1.72612	1.54849	1.65145	1.71254	2.34486	2.04147	1.70409	1.50376	2.1314	1.76615	1.6407	1.53892	0.987407	0.896642	1.02489	1.11435	1.047
	-8.5	1.31408	1.05571	1.4132	1.49276	1.33525	1.29388	1.38232	1.49269	1.9042	1.90834	1.44379	1.43921	1.87515	1.85847	2.87942	1.25934	1.98442	1.34135	1.68486	1.80725	0.907346	0.878166	1.07401	1.10967	1.02475
	-9	1.37052	1.03905	1.21001	1.19201	1.16944	1.14226	1.19101	1.49243	1.71761	1.22431	1.29312	1.22209	1.77196	1.30094	1.59013	0.969835	1.82294	1.174	1.30669	1.42109	0.907313	0.868924	1.20348	1.04485	1.00265
	-10	1.3436	0.988392	1.10052	1.40239	1.07673	1.18952	1.21708	1.26136	1.3437	1.16032	1.21263	1.24628	1.43307	1.12064	1.2718	0.799878	1.64105	1.13715	1.33938	1.00363	1.01052	0.904658	0.918161	0.98473	1.02759
	-11	1.07412	1.18865	1.12668	1.09119	1.07196	0.999335	1.2162	1.18192	1.20821	1.04001	1.00093	1.08858	1.12728	1.02117	1.14856	1.17965	1.37368	1.06848	1.09041	1.01261	1.16312	0.890026	0.969912	1.05204	1.05435
	-12	1	1	1	1	1	1	1	1	1	1	1	1	1	1	1	1	1	1	1	1	1	1	1	1	1
YM254890
	Log[GLP-1] (M)	NFAT 1X					NFAT 2X					NFAT 3X					NFAT 4X
	-6	0.92695	1.42198	1.42884	1.00438	1.02347	1.01394	1.96673	1.61535	0.838711	1.26391	1.5226	1.79211	2.08908	1.09822	1.42249	1.50997	1.67586	2.18649	1.10158	1.06943
	-7	0.93216	1.40705	1.48951	0.993716	0.979793	1.08652	1.84067	1.5531	1.01218	1.29196	1.37428	1.56004	2.18005	1.03387	1.50386	1.69182	1.778	1.86387	1.16536	1.14564
	-7.5	0.963414	1.30456	1.43835	0.991838	0.999113	1.08519	1.75302	1.65148	0.765426	1.24674	1.39454	1.2523	1.70397	1.26025	1.20779	1.39887	1.85582	1.74755	1.15141	0.96645
	-8	0.988879	1.36729	1.48327	0.999861	1.05756	1.04445	1.9741	1.57496	0.775647	1.05685	1.61658	1.47358	1.96468	1.03703	1.36907	1.33264	1.80593	1.75408	1.03673	0.96658
	-8.5	0.926572	1.42436	1.4754	0.998655	1.00832	1.03217	1.96273	1.5452	0.739999	1.3755	1.61736	1.83001	1.88142	0.991219	1.57847	1.24704	1.65274	1.7647	1.09581	1.06733
	-9	1.08637	1.34066	1.28355	1.12531	0.996045	1.04439	1.7817	1.53821	0.722977	1.25211	1.41778	1.42948	1.73162	0.946074	1.17445	1.29508	1.84796	1.67979	0.949583	1.08457
	-10	0.954202	1.10425	1.27156	1.20079	0.983161	0.918241	1.53818	1.41162	0.752863	1.13228	1.32816	1.28901	1.57488	1.14733	1.06204	1.21625	1.7809	1.57074	1.06486	0.94342
	-11	1.18376	1.27924	1.12718	1.00227	0.944498	0.712946	1.43979	1.10218	0.724189	1.16025	1.01842	1.2407	1.30186	1.0435	1.3608	1.21279	1.48467	1.46118	1.28609	1.02742
	-12	1	1	1	1	1	1	1	1	1	1	1	1	1	1	1	1	1	1	1	1
GLP-1R-GLP1(7-36)
B(iii) EMAX
NFAT 1X	NFAT 2X	NFAT 3X	NFAT 4X		Uncorrected Fisher's LSD	Mean Diff.	95.00% CI of diff.	Below threshold?	Summary	Individual P Value
1.699	2.466	2.545	2.533		NFAT 2X vs. NFAT 1X	0.7994	0.6864 to 0.9124	Yes	****	<0.0001
1.947	2.82	3.192	3.468		NFAT 3X vs. NFAT 1X	1.404	0.4941 to 2.313	Yes	*	0.0128
1.564	2.222	2.818	2.999		NFAT 4X vs. NFAT 1X	1.499	0.5153 to 2.484	Yes	*	0.0134
1.324	2.145	2.32	4.13
1.485	2.363	4.162	2.386		Test details	Mean 1	Mean 2	Mean Diff.	SE of diff.	n1
					NFAT 2X vs. NFAT 1X	2.403	1.604	0.7994	0.04068	5
					NFAT 3X vs. NFAT 1X	3.007	1.604	1.404	0.3276	5
					NFAT 4X vs. NFAT 1X	3.103	1.604	1.499	0.3544	5
B(iii) log[EC50]
NFAT 1X	NFAT 2X	NFAT 3X	NFAT 4X		Uncorrected Fisher's LSD	Mean Diff.	95.00% CI of diff.	Below threshold?	Summary	Individual P Value
-7.403	-7.597	-7.709	-7.601		NFAT 2X vs. NFAT 1X	0.2306	-0.6466 to 1.108	No	ns	0.5059
-7.24	-7.734	-7.764	-7.422		NFAT 3X vs. NFAT 1X	0.0222	-0.9637 to 1.008	No	ns	0.9531
-8.242	-8.353	-8.747	-7.496		NFAT 4X vs. NFAT 1X	0.4812	-0.3783 to 1.341	No	ns	0.195
-7.97	-7.172	-7.901	-7.377
-8.799	-7.645	-7.422	-7.352		Test details	Mean 1	Mean 2	Mean Diff.	SE of diff.	n1
					NFAT 2X vs. NFAT 1X	-7.7	-7.931	0.2306	0.316	5
					NFAT 3X vs. NFAT 1X	-7.909	-7.931	0.0222	0.3551	5
					NFAT 4X vs. NFAT 1X	-7.45	-7.931	0.4812	0.3096	5
		Individual t-tests
			EC50				EMAX
		Table Analyzed	HEK_GLP_EC50_ANOVA	HEK_GLP_EC50_ANOVA	HEK_GLP_EC50_ANOVA		HEK_GLP_TOP_ANOVA	HEK_GLP_TOP_ANOVA	HEK_GLP_TOP_ANOVA
		Column C	NFAT 2X	NFAT 3X	NFAT 4X		NFAT 2X	NFAT 3X	NFAT 4X
		vs.	vs.	vs.	vs.		vs.	vs.	vs.
		Column A	NFAT 1X	NFAT 1X	NFAT 1X		NFAT 1X	NFAT 1X	NFAT 1X
		Paired t test
		P value	0.5059	0.9531	0.195		<0.0001	0.0128	0.0134
		P value summary	ns	ns	ns		****	*	*
		Significantly different (P < 0.05)?	No	No	No		Yes	Yes	Yes
		One- or two-tailed P value?	Two-tailed	Two-tailed	Two-tailed		Two-tailed	Two-tailed	Two-tailed
		t, df	t=0.7298, df=4	t=0.06252, df=4	t=1.554, df=4		t=19.65, df=4	t=4.285, df=4	t=4.230, df=4
		Number of pairs	5	5	5		5	5	5
		How big is the difference?
		Mean of differences (C - A)	0.2306	0.0222	0.4812		0.7994	1.404	1.499
		SD of differences	0.7065	0.794	0.6922		0.09097	0.7325	0.7926
		SEM of differences	0.316	0.3551	0.3096		0.04068	0.3276	0.3544
		95% confidence interval	-0.6466 to 1.108	-0.9637 to 1.008	-0.3783 to 1.341		0.6864 to 0.9124	0.4941 to 2.313	0.5153 to 2.484
		R squared (partial eta squared)	0.1175	0.0009763	0.3766		0.9897	0.8211	0.8173

## Sheet: Fig4Ci-iii
PTHR1-PTH(1-34)
Fig4C(i)
	Log[PTH(1-34)] (M)	NFAT 1X			NFAT 2X			NFAT 3X			NFAT 4X			NFAT 3X : pcDNA3.1(+)
	-6	93708	101506	136938	415201	996816	966192	771849	1501903	1.90986e+06	835053	1.08511e+06	2227041	36399	36761.5	54325
	-6.5	84716.5	110892	144045	380830	930390	779362	708216	1540828	1.82539e+06	710309	980245	2.15796e+06	31023.5	32371.5	36148
	-7	88028	99506.5	138480	348642	1.00124e+06	751990	720297	1472619	1762272	738516	941135	1960363	31296.5	32893	40029
	-7.5	70208	109264	130805	287144	864904	751734	660840	1260044	1.73465e+06	611224	854476	1.64525e+06	33909	35126	39191
	-8	60043.5	94245	80654.5	280803	412070	362494	423564	765886	524996	400378	513306	558418	32291.5	36945	36129
	-8.5	36034.5	23623.5	38517	68962.5	56355	65975.5	89382	93938.5	187358	74884.5	72623.5	94333	33008.5	35741	40612
	-9	34673	25398	35598.5	45009.5	90918	83376.5	50280.5	89102.5	163021	32056	91270	60636.5	35492.5	34956	34665
	-10	27582	32728	29524	57099	47958	60928	41760.5	81292	128714	35493	75588	73814.5	42685	35216.5	42048
	-11	25463.5	27341.5	56324	46884.5	37266	73021	50325	62615.5	99680.5	25984.5	61463	65132.5	37886	37537.5	38353.5
Fig4C(ii)
	Log[PTH(1-34)] (M)	NFAT 1X			NFAT 2X			NFAT 3X			NFAT 4X			NFAT 3X : pcDNA3.1(+)
	-6	3.68009	3.71252	2.43125	8.85583	26.7487	13.2317	15.3373	23.9861	19.1598	23.5273	17.6547	34.1925	0.960751	0.979327	1.41643
	-6.5	3.32698	4.05583	2.55744	8.12274	24.9662	10.6731	14.0728	24.6078	18.3125	20.0127	15.9485	33.1319	0.818864	0.862378	0.942495
	-7	3.45703	3.63939	2.45864	7.4362	26.8674	10.2983	14.3129	23.5184	17.6792	20.8074	15.3122	30.0981	0.82607	0.87627	1.04369
	-7.5	2.7572	3.99625	2.32237	6.12451	23.2089	10.2948	13.1314	20.1235	17.4021	17.221	13.9023	25.2601	0.895027	0.935758	1.02184
	-8	2.35802	3.44696	1.43197	5.98925	11.0575	4.96425	8.41658	12.2316	5.26679	11.2805	8.35147	8.57358	0.852333	0.984216	0.942
	-8.5	1.41514	0.864016	0.683847	1.4709	1.51224	0.903514	1.7761	1.50024	1.87958	2.10984	1.18158	1.44832	0.871259	0.952141	1.05889
	-9	1.36167	0.928918	0.632031	0.960008	2.4397	1.14182	0.999116	1.42301	1.63544	0.903164	1.48496	0.930971	0.936824	0.931229	0.903829
	-10	1.0832	1.19701	0.524182	1.21786	1.28691	0.83439	0.829816	1.29827	1.29127	0.732102	1.22981	1.1333	1.12667	0.938168	1.09633
	-11	1	1	1	1	1	1	1	1	1	1	1	1	1	1	1
YM254890
	Log[PTH(1-34)] (M)	NFAT 1X			NFAT 2X			NFAT 3X			NFAT 4X
	-6	1.00824	1.16276	1.29001	1.91762	2.00897	1.22133	1.10386	0.703668	1.14811	0.798251	1.76227	1.48457
	-6.5	1.03044	1.06949	1.09685	1.06662	1.8097	1.11609	0.742314	0.674761	1.27996	0.750661	1.94596	1.45547
	-7	1.10267	1.39969	1.73609	1.05022	2.2431	0.983925	0.872874	0.823599	1.50354	1.03328	1.97067	2.66369
	-7.5	0.985084	1.13355	1.15056	1.79638	1.48164	1.00712	1.05332	0.751988	0.923245	1.02214	1.7346	1.75392
	-8	1.16527	1.64792	1.43751	1.28045	1.37547	1.48674	0.723002	0.982493	1.04773	0.716348	1.58515	1.62094
	-8.5	1.10822	1.52303	1.52678	1.98304	1.7629	0.87395	0.882065	0.739996	1.15651	0.853168	1.39031	1.52417
	-9	0.995589	1.23317	1.09539	1.10773	1.53349	1.09626	0.98976	0.583359	0.874514	0.920165	1.40669	1.3912
	-10	1.02783	0.920952	1.30164	0.967672	1.60539	0.814799	1.21363	0.604936	1.0071	0.582786	1.59401	1.13949
	-11	1	1	1	1	1	1	1	1	1	1	1	1
PTHR1-PTH(1-34)
C(iii) EMAX
NFAT 1X	NFAT 2X	NFAT 3X	NFAT 4X		Uncorrected Fisher's LSD	Mean Diff.	95.00% CI of diff.	Below threshold?	Summary	Individual P Value
3.605	8.483	15.5	22.8		NFAT 2X vs. NFAT 1X	12.92	-11.78 to 37.61	No	ns	0.1533
4.077	28.11	25.63	17.52		NFAT 3X vs. NFAT 1X	16.99	4.937 to 29.03	Yes	*	0.0261
2.622	12.46	20.13	35.8		NFAT 4X vs. NFAT 1X	21.94	-3.274 to 47.15	No	ns	0.0645
					Test details	Mean 1	Mean 2	Mean Diff.	SE of diff.	n1
					NFAT 2X vs. NFAT 1X	16.35	3.435	12.92	5.74	3
					NFAT 3X vs. NFAT 1X	20.42	3.435	16.99	2.8	3
					NFAT 4X vs. NFAT 1X	25.37	3.435	21.94	5.86	3
C(iii) log[EC50]
NFAT 1X	NFAT 2X	NFAT 3X	NFAT 4X		Uncorrected Fisher's LSD	Mean Diff.	95.00% CI of diff.	Below threshold?	Summary	Individual P Value
-7.901	-8.023	-8.027	-7.939		NFAT 2X vs. NFAT 1X	0.1	-0.4183 to 0.6183	No	ns	0.4937
-8.191	-7.899	-7.932	-7.902		NFAT 3X vs. NFAT 1X	0.09833	-0.3991 to 0.5958	No	ns	0.4846
-7.979	-7.849	-7.817	-7.707		NFAT 4X vs. NFAT 1X	0.1743	-0.2830 to 0.6316	No	ns	0.2426
					Test details	Mean 1	Mean 2	Mean Diff.	SE of diff.	n1
					NFAT 2X vs. NFAT 1X	-7.924	-8.024	0.1	0.1204	3
					NFAT 3X vs. NFAT 1X	-7.925	-8.024	0.09833	0.1156	3
					NFAT 4X vs. NFAT 1X	-7.849	-8.024	0.1743	0.1063	3
		Individual t-tests
			EC50				EMAX
		Table Analyzed	PTHR1_HEK_EC50_ANOVA	PTHR1_HEK_EC50_ANOVA	PTHR1_HEK_EC50_ANOVA		PTHR1_HEK_TOP_ANOVA	PTHR1_HEK_TOP_ANOVA	PTHR1_HEK_TOP_ANOVA
		Column C	NFAT 2X	NFAT 3X	NFAT 4X		NFAT 2X	NFAT 3X	NFAT 4X
		vs.	vs.	vs.	vs.		vs.	vs.	vs.
		Column A	NFAT 1X	NFAT 1X	NFAT 1X		NFAT 1X	NFAT 1X	NFAT 1X
		Paired t test
		P value	0.4937	0.4846	0.2426		0.1533	0.0261	0.0645
		P value summary	ns	ns	ns		ns	*	ns
		Significantly different (P < 0.05)?	No	No	No		No	Yes	No
		One- or two-tailed P value?	Two-tailed	Two-tailed	Two-tailed		Two-tailed	Two-tailed	Two-tailed
		t, df	t=0.8302, df=2	t=0.8506, df=2	t=1.640, df=2		t=2.250, df=2	t=6.066, df=2	t=3.744, df=2
		Number of pairs	3	3	3		3	3	3
		How big is the difference?
		Mean of differences (C - A)	0.1	0.09833	0.1743		12.92	16.99	21.94
		SD of differences	0.2086	0.2002	0.1841		9.942	4.85	10.15
		SEM of differences	0.1204	0.1156	0.1063		5.74	2.8	5.86
		95% confidence interval	-0.4183 to 0.6183	-0.3991 to 0.5958	-0.2830 to 0.6316		-11.78 to 37.61	4.937 to 29.03	-3.274 to 47.15
		R squared (partial eta squared)	0.2563	0.2656	0.5736		0.7169	0.9484	0.8751

## Sheet: Fig4Di-iii
CB1R-Hu210
Fig4D(i)
	Log[Hu210] (M)	NFAT 1X			NFAT 2X			NFAT 3X			NFAT 4X			NFAT 3X : pcDNA3.1(+)
	-6	84261	25934	35755	452948	118840	144462	309236	91490.5	336566	282948	77195	120813	115059	106990
	-7	67415.5	24113.5	34443	390372	76737.5	144602	323595	79760	315790	214080	59446	140300	110884	128342
	-7.5	74497	23914.5	32884	383163	77487	115082	285178	67313.5	267769	262015	56567.5	111401	91458.5	108769
	-8	40291.5	21595.5	29463	92201.5	61788.5	111282	99955.5	52801.5	191549	228910	45890.5	77942.5	109098	122850
	-8.5	69580.5	22206	19223.2	231590	48267.5	65757	240272	48011	96869	194340	43744.5	28738	107626	128754
	-9	55965	16400.5	18827.2	149732	42393.5	64562	138432	49913.5	127850	55677.5	33241	35562	124153	98818
	-10	45799	21805.5	20154.5	73463	27771.5	70245	75909	28817.5	127541	53202.5	34334.5	33051.5	144420	138780
	-11	42347	17842.5	19159.2	68312	63762.5	57280.5	88023.5	26252.5	128332	57471.5	33831	35163.5	111708	111498
	-12	51728.5	16340	17880.8	75236.5	34799.5	41101	75312.5	25330	81266.5	69845	37380.5	47797.5	113900	105908
Fig4D(ii)
	Log[Hu210] (M)	NFAT 1X			NFAT 2X			NFAT 3X			NFAT 4X			NFAT 3X : pcDNA3.1(+)
	-6	1.68231	1.64795	1.99964	6.02033	3.41501	3.51482	4.10603	3.61194	4.14151	4.05108	2.06511	2.5276	1.01018	1.01022
	-7	1.2952	1.55504	1.92626	5.18859	2.20513	3.51821	4.2967	3.14884	3.88585	3.06507	1.59029	2.93531	0.973521	1.21183
	-7.5	1.35814	1.55304	1.83907	5.09278	2.22667	2.79998	3.7866	2.65746	3.29495	3.75138	1.51329	2.33069	0.802975	1.02702
	-8	0.934286	1.35802	1.64775	1.22549	1.77556	2.70754	1.32721	2.08454	2.35705	3.27739	1.22766	1.63068	0.957844	1.15997
	-8.5	1.29195	1.36832	1.07508	3.07817	1.38702	1.59989	3.19033	1.89542	1.19199	2.78245	1.17025	0.601245	0.944925	1.21573
	-9	0.958839	1.18733	1.05293	1.99016	1.21822	1.57081	1.83809	1.97053	1.57323	0.797158	0.88926	0.744014	1.09002	0.93306
	-10	0.831496	1.19916	1.12716	0.976428	0.798043	1.70908	1.00792	1.13768	1.56942	0.761722	0.918514	0.69149	1.26796	1.31039
	-11	0.816664	1.05946	1.0715	0.907964	1.83228	1.39365	1.16878	1.03642	1.57914	0.822843	0.905044	0.735677	0.980755	1.05278
	-12	1	1	1	1	1	1	1	1	1	1	1	1	1	1
YM254890
	Log[Hu210] (M)	NFAT 1X			NFAT 2X			NFAT 3X			NFAT 4X
	-6	2.25128	1.45121	1.36799	5.4553	1.716	2.87129	5.05146	3.52143	3.05213	7.00293	3.27054	2.55153
	-7	1.73605	1.61213	1.28738	5.01521	1.52635	2.10649	5.08116	2.64196	1.98946	4.8295	3.5158	2.61742
	-7.5	1.83899	1.35099	1.29483	4.56703	1.69454	2.52121	4.04521	2.30947	2.19379	4.64994	3.35326	2.42544
	-8	1.74689	1.38842	1.27496	3.72212	1.80458	2.40432	2.49705	2.24184	2.25627	3.45492	2.50668	2.50458
	-8.5	1.68139	1.2795	1.20636	2.93995	2.04563	2.31655	1.78375	2.35411	1.91483	1.48193	3.34586	1.67821
	-9	1.40342	1.22883	1.20731	1.43607	1.75848	1.88084	1.10979	1.87267	1.71311	1.19785	2.06422	1.92633
	-10	1.18589	1.19549	1.0036	1.07585	1.05383	1.3095	0.952188	0.963945	1.22162	1.0475	1.10759	1.40039
	-11	1.06794	1.18726	0.864076	0.84415	1.07168	1.38038	1.15288	1.04472	0.987346	1.35694	1.01984	1.08879
	-12	1	1	1	1	1	1	1	1	1	1	1	1
CB1-CB1R
D(iii) EMAX
NFAT 1X	NFAT 2X	NFAT 3X	NFAT 4X		Uncorrected Fisher's LSD	Mean Diff.	95.00% CI of diff.	Below threshold?	Summary	Individual P Value
1.476	5.685	4.178	3.768		NFAT 2X vs. NFAT 1X	2.63	-0.7749 to 6.035	No	ns	0.0798
1.562	3.496	3.54	2.021		NFAT 3X vs. NFAT 1X	2.38	1.464 to 3.296	Yes	**	0.0079
1.863	3.61	4.323	2.874		NFAT 4X vs. NFAT 1X	1.254	-1.082 to 3.590	No	ns	0.1472
					Test details	Mean 1	Mean 2	Mean Diff.	SE of diff.	n1
					NFAT 2X vs. NFAT 1X	4.264	1.634	2.63	0.7913	3
					NFAT 3X vs. NFAT 1X	4.014	1.634	2.38	0.2128	3
					NFAT 4X vs. NFAT 1X	2.888	1.634	1.254	0.5429	3
D(iii) log[EC50]
NFAT 1X	NFAT 2X	NFAT 3X	NFAT 4X		Uncorrected Fisher's LSD	Mean Diff.	95.00% CI of diff.	Below threshold?	Summary	Individual P Value
-8.92	-8.416	-8.699	-8.557		NFAT 2X vs. NFAT 1X	0.526	-0.2108 to 1.263	No	ns	0.0917
-7.916	-7.083	-7.767	-7.474		NFAT 3X vs. NFAT 1X	0.282	-0.1448 to 0.7088	No	ns	0.1047
-8.136	-7.895	-7.66	-7.888		NFAT 4X vs. NFAT 1X	0.351	0.1087 to 0.5933	Yes	*	0.0248
					Test details	Mean 1	Mean 2	Mean Diff.	SE of diff.	n1
					NFAT 2X vs. NFAT 1X	-7.798	-8.324	0.526	0.1712	3
					NFAT 3X vs. NFAT 1X	-8.042	-8.324	0.282	0.0992	3
					NFAT 4X vs. NFAT 1X	-7.973	-8.324	0.351	0.05632	3
		Individual t-tests
			EC50				EMAX
		Table Analyzed	CB1_HEK_EC50_ANOVA	CB1_HEK_EC50_ANOVA	CB1_HEK_EC50_ANOVA		CB1_HEK_TOP_ANOVA	CB1_HEK_TOP_ANOVA	CB1_HEK_TOP_ANOVA
		Column C	NFAT 2X	NFAT 3X	NFAT 4X		NFAT 2X	NFAT 3X	NFAT 4X
		vs.	vs.	vs.	vs.		vs.	vs.	vs.
		Column A	NFAT 1X	NFAT 1X	NFAT 1X		NFAT 1X	NFAT 1X	NFAT 1X
		Paired t test
		P value	0.0917	0.1047	0.0248		0.0798	0.0079	0.1472
		P value summary	ns	ns	*		ns	**	ns
		Significantly different (P < 0.05)?	No	No	Yes		No	Yes	No
		One- or two-tailed P value?	Two-tailed	Two-tailed	Two-tailed		Two-tailed	Two-tailed	Two-tailed
		t, df	t=3.072, df=2	t=2.843, df=2	t=6.232, df=2		t=3.323, df=2	t=11.18, df=2	t=2.310, df=2
		Number of pairs	3	3	3		3	3	3
		How big is the difference?
		Mean of differences (C - A)	0.526	0.282	0.351		2.63	2.38	1.254
		SD of differences	0.2966	0.1718	0.09756		1.371	0.3686	0.9404
		SEM of differences	0.1712	0.0992	0.05632		0.7913	0.2128	0.5429
		95% confidence interval	-0.2108 to 1.263	-0.1448 to 0.7088	0.1087 to 0.5933		-0.7749 to 6.035	1.464 to 3.296	-1.082 to 3.590
		R squared (partial eta squared)	0.8251	0.8016	0.951		0.8467	0.9843	0.7273
