# Supplementary material for: Enhancement of a nuclear factor of activated T cells (NFAT) reporter for the study of G protein-coupled receptors
Source: Commun Biol. 2026 Apr 26;9:882. doi: 10.1038/s42003-026-10110-5 (PMC13323705; doi:10.1038/s42003-026-10110-5)
Supplement: Supplementary file 6 — Supplementary Data 4 [file 42003_2026_10110_MOESM6_ESM.xlsx]

## Sheet: Fig5Ai-iii
HEK293 : mAChRs
Fig5A(i)
	Log[CCh] (M)	NFAT 1X			NFAT 2X			NFAT 3X			NFAT 4X
	-3	29022	28683.5	66854.5	123090	242147	373863	152400	479607	378136	227631	425338	335492
	-3.5	24512.5	31223	63557	111807	237366	398835	124780	521472	346088	179793	466746	328076
	-4	23097	26558	62141.5	99903	198636	314042	126072	439271	302536	128402	361404	315978
	-4.5	19731	20856	46172.5	69736.5	163367	245226	82421	285670	212514	103352	270187	206982
	-5	11888.5	14884.5	30844	31474.5	84600	105928	35268	135866	110734	48419.5	183202	126208
	-5.5	8269	10995	17405	14053	31752	32413.5	15960.5	37680.5	35325	14482.5	40928.5	45270.5
	-6	6246	8461	12916.5	8883.5	22934	19020.5	8164.5	24727	13622.5	11440	24164	23443.5
	-7	6440.5	9644	13027	9569	17137.5	17204	5666.5	13703	10349	9482	21114.5	18810
	-8	6113.5	9290.5	13621	10257	17048	19209.5	6362.5	14507.5	15418.5	7719	22438	20473.5
Fig5A(ii)
	Log[CCh] (M)	NFAT 1X			NFAT 2X			NFAT 3X			NFAT 4X
	-3	4.7472	3.0874	4.90819	12.0005	14.2038	19.4624	23.9529	33.0592	24.5248	29.4897	18.9562	16.3866
	-3.5	4.00957	3.36074	4.6661	10.9006	13.9234	20.7624	19.6118	35.945	22.4463	23.2923	20.8016	16.0244
	-4	3.77803	2.85862	4.56218	9.73998	11.6515	16.3483	19.8149	30.2789	19.6216	16.6345	16.1068	15.4335
	-4.5	3.22745	2.24487	3.3898	6.79892	9.58277	12.7658	12.9542	19.6912	13.7831	13.3894	12.0415	10.1098
	-5	1.94463	1.60212	2.26444	3.06859	4.96246	5.51438	5.5431	9.36522	7.18186	6.27277	8.16479	6.16443
	-5.5	1.35258	1.18347	1.27781	1.37009	1.86251	1.68737	2.50853	2.59731	2.29108	1.87621	1.82407	2.21118
	-6	1.02167	0.910715	0.948278	0.866091	1.34526	0.990161	1.28322	1.70443	0.883517	1.48206	1.07692	1.14507
	-7	1.05349	1.03805	0.956391	0.932924	1.00525	0.895599	0.890609	0.944546	0.671207	1.2284	0.941015	0.918749
	-8	1	1	1	1	1	1	1	1	1	1	1	1
HEK293_M3R
A(iii) EMAX					A(iii) STATS EMAX
NFAT 1X	NFAT 2X	NFAT 3X	NFAT 4X		Uncorrected Fisher's LSD	Mean Diff.	95.00% CI of diff.	Below threshold?	Summary	Individual P Value
4.556	8.723	23.63	29.29		NFAT 2X vs. NFAT 1X	10.46	-4.303 to 25.23	No	ns	0.0929
3.331	14.57	36.62	20.3		NFAT 3X vs. NFAT 1X	24.04	4.124 to 43.96	Yes	*	0.0351
5.023	21	24.78	17.18		NFAT 4X vs. NFAT 1X	17.95	2.189 to 33.72	Yes	*	0.0392
					Test details	Mean 1	Mean 2	Mean Diff.	SE of diff.	n1
					NFAT 2X vs. NFAT 1X	14.76	4.303	10.46	3.431	3
					NFAT 3X vs. NFAT 1X	28.34	4.303	24.04	4.629	3
					NFAT 4X vs. NFAT 1X	22.26	4.303	17.95	3.664	3
A(iii) log[EC50]					A(iii) STATS log[EC50]
NFAT 1X	NFAT 2X	NFAT 3X	NFAT 4X		Uncorrected Fisher's LSD	Mean Diff.	95.00% CI of diff.	Below threshold?	Summary	Individual P Value
-4.632	-4.518	-4.546	-4.218		NFAT 2X vs. NFAT 1X	0.05033	-0.2129 to 0.3136	No	ns	0.4972
-4.603	-4.675	-4.581	-4.692		NFAT 3X vs. NFAT 1X	0.08133	-0.06062 to 0.2233	No	ns	0.1326
-4.718	-4.609	-4.582	-4.691		NFAT 4X vs. NFAT 1X	0.1173	-0.5370 to 0.7716	No	ns	0.521
					Test details	Mean 1	Mean 2	Mean Diff.	SE of diff.	n1
					NFAT 2X vs. NFAT 1X	-4.601	-4.651	0.05033	0.06118	3
					NFAT 3X vs. NFAT 1X	-4.57	-4.651	0.08133	0.03299	3
					NFAT 4X vs. NFAT 1X	-4.534	-4.651	0.1173	0.1521	3
		Individual t-tests
			EC50				EMAX
		Table Analyzed	HEK_WT_CCh_EC50_ANOVA	HEK_WT_CCh_EC50_ANOVA	HEK_WT_CCh_EC50_ANOVA		HEK_WT_CCh_TOP_ANOVA	HEK_WT_CCh_TOP_ANOVA	HEK_WT_CCh_TOP_ANOVA
		Column C	NFAT 2X	NFAT 3X	NFAT 4X		NFAT 2X	NFAT 3X	NFAT 4X
		vs.	vs.	vs.	vs.		vs.	vs.	vs.
		Column A	NFAT 1X	NFAT 1X	NFAT 1X		NFAT 1X	NFAT 1X	NFAT 1X
		Paired t test
		P value	0.4972	0.1326	0.521		0.0929	0.0351	0.0392
		P value summary	ns	ns	ns		ns	*	*
		Significantly different (P < 0.05)?	No	No	No		No	Yes	Yes
		One- or two-tailed P value?	Two-tailed	Two-tailed	Two-tailed		Two-tailed	Two-tailed	Two-tailed
		t, df	t=0.8227, df=2	t=2.465, df=2	t=0.7716, df=2		t=3.049, df=2	t=5.194, df=2	t=4.900, df=2
		Number of pairs	3	3	3		3	3	3
		How big is the difference?
		Mean of differences (C - A)	0.05033	0.08133	0.1173		10.46	24.04	17.95
		SD of differences	0.106	0.05714	0.2634		5.943	8.017	6.346
		SEM of differences	0.06118	0.03299	0.1521		3.431	4.629	3.664
		95% confidence interval	-0.2129 to 0.3136	-0.06062 to 0.2233	-0.5370 to 0.7716		-4.303 to 25.23	4.124 to 43.96	2.189 to 33.72
		R squared (partial eta squared)	0.2528	0.7524	0.2294		0.8229	0.931	0.9231

## Sheet: Fig5Bi-iii
HeLa : HRs
Fig5B(i)
	Log[Histamine] (M)	NFAT 1X			NFAT 2X			NFAT 3X			NFAT 4X
	-4	2451	9087.5	2229	118106	136466	47080.5	100574	185162	51232	56034.5	114906	23013.5
	-4.5	2541	8733.5	2486	91313	103508	38353	107588	175281	41165.5	39852	100814	24890.5
	-5	2569	9931	2529.5	93725.5	104778	30031.5	63693	162960	30175	61561	75296	24845.5
	-5.5	2495	7174	1583.5	89018.5	78890	20752.5	55286.5	132930	19285.5	33651.5	68410.5	14759
	-6	825	5313	956	59636.5	41346	7243	38299	60542.5	10942	25374.5	41880	3686.5
	-6.5	1177.5	2366.5	651.5	23278	11338.5	2073.5	15051	17496	1691.5	10753.5	11419	2859.5
	-7	606	1557.5	659	5470.5	3719.5	1355	4919.5	4695	1198.5	2528.5	4901.5	1261
	-8	576.5	1177.5	601	1495.5	5402.5	1091	2800.5	3375.5	4083.5	1728	3824	1277.5
	-9	545.5	1799.5	656.5	1819	4416.5	1076	2229	4858.5	1209	1706.5	5584.5	1323
Fig5B(ii)
	Log[Histamine] (M)	NFAT 1X			NFAT 2X			NFAT 3X			NFAT 4X
	-4	4.49313	5.05001	3.39528	64.9288	30.8991	43.7551	45.1207	38.1108	42.3755	32.8359	20.5759	17.3949
	-4.5	4.65811	4.85329	3.78675	50.1996	23.4368	35.6441	48.2672	36.0772	34.0492	23.3531	18.0525	18.8137
	-5	4.70944	5.51875	3.85301	51.5258	23.7241	27.9103	28.5747	33.5412	24.9586	36.0744	13.483	18.7797
	-5.5	4.57379	3.98666	2.41203	48.9382	17.8626	19.2867	24.8033	27.3604	15.9516	19.7196	12.2501	11.1557
	-6	1.51237	2.95249	1.45621	32.7853	9.36171	6.73141	17.1821	12.4612	9.05045	14.8693	7.49933	2.78647
	-6.5	2.15857	1.31509	0.992384	12.7971	2.5673	1.92704	6.75235	3.60111	1.39909	6.30149	2.04477	2.16138
	-7	1.11091	0.865518	1.00381	3.00742	0.842183	1.25929	2.20704	0.966348	0.991315	1.48169	0.877697	0.953137
	-8	1.05683	0.654348	0.915461	0.822155	1.22325	1.01394	1.25639	0.694762	3.37758	1.0126	0.684752	0.965608
	-9	1	1	1	1	1	1	1	1	1	1	1	1
HeLa : HRs
A(iii) EMAX					A(iii) STATS EMAX
NFAT 1X	NFAT 2X	NFAT 3X	NFAT 4X		Uncorrected Fisher's LSD	Mean Diff.	95.00% CI of diff.	Below threshold?	Summary	Individual P Value
4.92	58.66	47.26	31.52		NFAT 2X vs. NFAT 1X	28.86	-27.49 to 85.20	No	ns	0.1584
5.331	28.83	39.11	19.55		NFAT 3X vs. NFAT 1X	35.86	21.62 to 50.10	Yes	**	0.0084
8.176	17.51	39.63	26.48		NFAT 4X vs. NFAT 1X	19.71	4.036 to 35.38	Yes	*	0.0325
					Test details	Mean 1	Mean 2	Mean Diff.	SE of diff.	n1
					NFAT 2X vs. NFAT 1X	35	6.142	28.86	13.1	3
					NFAT 3X vs. NFAT 1X	42	6.142	35.86	3.31	3
					NFAT 4X vs. NFAT 1X	25.85	6.142	19.71	3.642	3
A(iii) log[EC50]					A(iii) STATS log[EC50]
NFAT 1X	NFAT 2X	NFAT 3X	NFAT 4X		Uncorrected Fisher's LSD	Mean Diff.	95.00% CI of diff.	Below threshold?	Summary	Individual P Value
-5.857	-6.083	-5.471	-5.917		NFAT 1X vs. NFAT 2X	-0.07667	-0.7458 to 0.5924	No	ns	0.6708
-5.933	-5.643	-5.748	-5.627		NFAT 1X vs. NFAT 3X	-0.262	-0.5314 to 0.007354	No	ns	0.0526
-6.155	-5.989	-5.94	-6.033		NFAT 1X vs. NFAT 4X	-0.1227	-0.5773 to 0.3319	No	ns	0.3655
					Test details	Mean 1	Mean 2	Mean Diff.	SE of diff.	n1
					NFAT 1X vs. NFAT 2X	-5.982	-5.905	-0.07667	0.1555	3
					NFAT 1X vs. NFAT 3X	-5.982	-5.72	-0.262	0.0626	3
					NFAT 1X vs. NFAT 4X	-5.982	-5.859	-0.1227	0.1057	3
		Individual t-tests
			EC50				EMAX
		Table Analyzed	H1R_HeLa_EC50_ANOVA	H1R_HeLa_EC50_ANOVA	H1R_HeLa_EC50_ANOVA		H1R_HeLa_TOP_ANOVA	H1R_HeLa_TOP_ANOVA	H1R_HeLa_TOP_ANOVA
		Column C	NFAT 2X	NFAT 3X	NFAT 4X		NFAT 2X	NFAT 3X	NFAT 4X
		vs.	vs.	vs.	vs.		vs.	vs.	vs.
		Column A	NFAT 1X	NFAT 1X	NFAT 1X		NFAT 1X	NFAT 1X	NFAT 1X
		Paired t test
		P value	0.6708	0.0526	0.3655		0.1584	0.0084	0.0325
		P value summary	ns	ns	ns		ns	**	*
		Significantly different (P < 0.05)?	No	No	No		No	Yes	Yes
		One- or two-tailed P value?	Two-tailed	Two-tailed	Two-tailed		Two-tailed	Two-tailed	Two-tailed
		t, df	t=0.4930, df=2	t=4.185, df=2	t=1.161, df=2		t=2.204, df=2	t=10.83, df=2	t=5.411, df=2
		Number of pairs	3	3	3		3	3	3
		How big is the difference?
		Mean of differences (C - A)	0.07667	0.262	0.1227		28.86	35.86	19.71
		SD of differences	0.2693	0.1084	0.183		22.68	5.733	6.309
		SEM of differences	0.1555	0.0626	0.1057		13.1	3.31	3.642
		95% confidence interval	-0.5924 to 0.7458	-0.007354 to 0.5314	-0.3319 to 0.5773		-27.49 to 85.20	21.62 to 50.10	4.036 to 35.38
		R squared (partial eta squared)	0.1084	0.8975	0.4026		0.7083	0.9832	0.9361

## Sheet: Fig5Ci-iii
A549 : P2YRs
Fig5C(i)
	Log[UTP] (M)	NFAT 1X			NFAT 2X			NFAT 3X			NFAT 4X
	-3.5	8847.5	7654.5	4411	17387	28899	19026	59150.5	65344	42718	33856	73165.5	5073.5
	-4	6490.5	8358.5	5777.5	19306.5	26971	19295	54893	78269	49996.5	33386.5	65065	4339
	-4.5	5825.5	8010	5565	17177.5	27152	23593	60658	65562.5	37398	35392.5	71158.5	3786
	-5	6639	8467	4319.5	18316	31752.5	20959.5	60802	58151	57185.5	36681	65389	3708
	-5.5	5656.5	7436.5	5287.5	17992	33328	18165	56220	65598.5	41867.5	35312	56965	4365
	-6	7546	8547	3788	16684	20201	13984.5	31501	38216.5	22955	24165.5	37194	4066
	-7	5368.5	5940	5656	13740.5	13976	12416.5	18813.5	22572.5	15784	19974.5	26096.5	3735.5
	-8	5784	6247.5	4039	13358.5	14236.5	13664	19493.5	21271	16000.5	18011.5	35158.5	4003
	-9	5897.5	6214.5	4104.5	12930.5	13882	12574	19162	24921.5	18109	21300	28054.5	3707
Fig5C(ii)
	Log[UTP] (M)	NFAT 1X			NFAT 2X			NFAT 3X			NFAT 4X
	-3.5	1.50021	1.23172	1.07467	1.34465	2.08176	1.51312	3.08686	2.62199	2.35894	1.87969	2.60798	1.36863
	-4	1.10055	1.345	1.4076	1.4931	1.94288	1.53452	2.86468	3.14062	2.76086	1.85362	2.31924	1.17049
	-4.5	0.987791	1.28892	1.35583	1.32845	1.95591	1.87633	3.16554	2.63076	2.06516	1.965	2.53644	1.02131
	-5	1.12573	1.36246	1.05238	1.4165	2.28731	1.66689	3.17305	2.33337	3.15785	2.03653	2.33078	1.00027
	-5.5	0.959135	1.19664	1.28822	1.39144	2.40081	1.44465	2.93393	2.6322	2.31197	1.96053	2.03051	1.1775
	-6	1.27953	1.37533	0.92289	1.29028	1.45519	1.11218	1.64393	1.53347	1.2676	1.34167	1.32578	1.09684
	-7	0.910301	0.955829	1.378	1.06264	1.00677	0.987474	0.981813	0.905744	0.871611	1.10899	0.930207	1.00769
	-8	0.980755	1.00531	0.984042	1.0331	1.02554	1.08669	1.0173	0.85352	0.883566	1.18258	1.25322	1.07985
	-9	1	1	1	1	1	1	1	1	1	1	1	1
A549 UTP
C(iii) EMAX
NFAT 1X	NFAT 2X	NFAT 3X	NFAT 4X		Uncorrected Fisher's LSD	Mean Diff.	95.00% CI of diff.	Below threshold?	Summary	Individual P Value
1.167	1.407	3.177	1.977		NFAT 2X vs. NFAT 1X	0.4947	-0.2618 to 1.251	No	ns	0.1065
1.311	2.143	2.814	2.559		NFAT 3X vs. NFAT 1X	1.63	0.7964 to 2.463	Yes	*	0.0138
1.263	1.675	2.639	1.08		NFAT 4X vs. NFAT 1X	0.625	-1.196 to 2.446	No	ns	0.2778
					Test details	Mean 1	Mean 2	Mean Diff.	SE of diff.	n1
					NFAT 2X vs. NFAT 1X	1.742	1.247	0.4947	0.1758	3
					NFAT 3X vs. NFAT 1X	2.877	1.247	1.63	0.1937	3
					NFAT 4X vs. NFAT 1X	1.872	1.247	0.625	0.4233	3
C(iii) log[EC50]
NFAT 1X	NFAT 2X	NFAT 3X	NFAT 4X		Uncorrected Fisher's LSD	Mean Diff.	95.00% CI of diff.	Below threshold?	Summary	Individual P Value
-6.486	-6.386	-5.961	-5.981		NFAT 2X vs. NFAT 1X	-0.05833	-1.347 to 1.231	No	ns	0.8636
-6.601	-6.238	-5.931	-5.629		NFAT 3X vs. NFAT 1X	0.1173	-1.956 to 2.191	No	ns	0.8304
-5.083	-5.721	-5.926	-4.968		NFAT 4X vs. NFAT 1X	0.5307	-0.5352 to 1.597	No	ns	0.1655
					Test details	Mean 1	Mean 2	Mean Diff.	SE of diff.	n1
					NFAT 2X vs. NFAT 1X	-6.115	-6.057	-0.05833	0.2996	3
					NFAT 3X vs. NFAT 1X	-5.939	-6.057	0.1173	0.482	3
					NFAT 4X vs. NFAT 1X	-5.526	-6.057	0.5307	0.2477	3
		Individual t-tests
			EC50				EMAX
		Table Analyzed	A549_EC50_UTP_ANOVA	A549_EC50_UTP_ANOVA	A549_EC50_UTP_ANOVA		A549_UTP_TOP_ANOVA	A549_UTP_TOP_ANOVA	A549_UTP_TOP_ANOVA
		Column C	NFAT 2X	NFAT 3X	NFAT 4X		NFAT 2X	NFAT 3X	NFAT 4X
		vs.	vs.	vs.	vs.		vs.	vs.	vs.
		Column A	NFAT 1X	NFAT 1X	NFAT 1X		NFAT 1X	NFAT 1X	NFAT 1X
		Paired t test
		P value	0.8636	0.8304	0.1655		0.1065	0.0138	0.2778
		P value summary	ns	ns	ns		ns	*	ns
		Significantly different (P < 0.05)?	No	No	No		No	Yes	No
		One- or two-tailed P value?	Two-tailed	Two-tailed	Two-tailed		Two-tailed	Two-tailed	Two-tailed
		t, df	t=0.1947, df=2	t=0.2434, df=2	t=2.142, df=2		t=2.813, df=2	t=8.415, df=2	t=1.476, df=2
		Number of pairs	3	3	3		3	3	3
		How big is the difference?
		Mean of differences (C - A)	-0.05833	0.1173	0.5307		0.4947	1.63	0.625
		SD of differences	0.5189	0.8348	0.4291		0.3045	0.3354	0.7332
		SEM of differences	0.2996	0.482	0.2477		0.1758	0.1937	0.4233
		95% confidence interval	-1.347 to 1.231	-1.956 to 2.191	-0.5352 to 1.597		-0.2618 to 1.251	0.7964 to 2.463	-1.196 to 2.446
		R squared (partial eta squared)	0.0186	0.02878	0.6965		0.7983	0.9725	0.5215

## Sheet: Fig5Di-iii
S1P-HEK293T
Fig5D(i)
	Log[S1P] (M)	NFAT 1X			NFAT 2X			NFAT 3X			NFAT 4X
	-5	51458.5	22096.5	24944.5	130453	40208	132969	252951	67908.5	126594	103418	57998.5	162826
	-5.5	55276.5	30707	32374	159472	64991.5	287204	251802	113910	220041	130281	107541	246625
	-6	40545.5	30984.5	32290.5	98709.5	94047.5	164493	180529	162020	144688	100572	162046	145022
	-6.5	36263.5	29892.5	27229.5	63566.5	115750	117116	100661	119653	95388.5	73109	125741	113022
	-7	29975.5	23006.5	20361	37618	45413.5	79159	64718	63033	58475.5	36500.5	47950.5	80700
	-7.5	26040	17922	15980	28529.5	25519	64383.5	59167	36977.5	53294	31112	33609	70743.5
	-8	27934.5	15247	14218.5	35391.5	18857	54309.5	50253.5	33509.5	42740	40441.5	29082	70884
	-9	26280	15791	15375.5	34306.5	20528	49068.5	53436.5	31211.5	52264.5	35066	25119	59709
	-10	26814.5	17034	14761	34321	18816.5	56139	52094.5	29311.5	40201.5	34784	24259.5	62329.5
Fig5D(ii)
	Log[S1P] (M)	NFAT 1X			NFAT 2X			NFAT 3X			NFAT 4X
	-5	1.2972	1.91905	1.68989	2.13685	3.80097	2.36857	2.31679	4.85562	3.14897	2.39075	2.97315	2.61233
	-5.5	1.80269	2.06144	2.19321	3.45396	4.6465	5.11594	3.88617	4.83355	5.47345	4.43294	3.74543	3.95679
	-6	1.81898	1.51207	2.18756	4.99814	2.87607	2.9301	5.52754	3.46541	3.59906	6.67969	2.89133	2.32671
	-6.5	1.75487	1.35238	1.84469	6.15149	1.85212	2.08619	4.08212	1.93228	2.37276	5.18316	2.1018	1.81331
	-7	1.35062	1.11788	1.37938	2.41349	1.09606	1.41005	2.15045	1.24232	1.45456	1.97657	1.04935	1.29473
	-7.5	1.05213	0.971116	1.08258	1.3562	0.831255	1.14686	1.26154	1.13576	1.32567	1.38539	0.894434	1.13499
	-8	0.895092	1.04177	0.963248	1.00215	1.03119	0.967411	1.14322	0.96466	1.06314	1.19879	1.16265	1.13725
	-9	0.927028	0.980067	1.04163	1.09096	0.999578	0.874054	1.06482	1.02576	1.30006	1.03543	1.00811	0.957957
	-10	1	1	1	1	1	1	1	1	1	1	1	1
S1P-HEK293T
C(iii) EMAX
NFAT 1X	NFAT 2X	NFAT 3X	NFAT 4X		Uncorrected Fisher's LSD	Mean Diff.	95.00% CI of diff.	Below threshold?	Summary	Individual P Value
1.694	4.092	4.036	4.7		NFAT 2X vs. NFAT 1X	2.183	1.090 to 3.277	Yes	*	0.0133
2.09	4.565	5.451	3.549		NFAT 3X vs. NFAT 1X	2.692	1.253 to 4.131	Yes	*	0.0151
2.071	3.748	4.445	3.355		NFAT 4X vs. NFAT 1X	1.916	-0.4380 to 4.271	No	ns	0.0727
					Test details	Mean 1	Mean 2	Mean Diff.	SE of diff.	n1
					NFAT 2X vs. NFAT 1X	4.135	1.952	2.183	0.2541	3
					NFAT 3X vs. NFAT 1X	4.644	1.952	2.692	0.3345	3
					NFAT 4X vs. NFAT 1X	3.868	1.952	1.916	0.5472	3
C(iii) log[EC50]
NFAT 1X	NFAT 2X	NFAT 3X	NFAT 4X		Uncorrected Fisher's LSD	Mean Diff.	95.00% CI of diff.	Below threshold?	Summary	Individual P Value
-7.247	-7.334	-7.122	-7.124		NFAT 2X vs. NFAT 1X	0.1137	-0.5906 to 0.8179	No	ns	0.5592
-6.14	-6.15	-6.082	-6.402		NFAT 3X vs. NFAT 1X	0.2327	-0.3804 to 0.8457	No	ns	0.2441
-6.946	-6.508	-6.431	-6.301		NFAT 4X vs. NFAT 1X	0.1687	-0.9622 to 1.299	No	ns	0.5868
					Test details	Mean 1	Mean 2	Mean Diff.	SE of diff.	n1
					NFAT 2X vs. NFAT 1X	-6.664	-6.778	0.1137	0.1637	3
					NFAT 3X vs. NFAT 1X	-6.545	-6.778	0.2327	0.1425	3
					NFAT 4X vs. NFAT 1X	-6.609	-6.778	0.1687	0.2628	3
		Individual t-tests
			EC50				EMAX
		Table Analyzed	HEKT_S1P_EC50_ANOVA	HEKT_S1P_EC50_ANOVA	HEKT_S1P_EC50_ANOVA		HEKT_S1P_TOP_ANOVA	HEKT_S1P_TOP_ANOVA	HEKT_S1P_TOP_ANOVA
		Column C	NFAT 2X	NFAT 3X	NFAT 4X		NFAT 2X	NFAT 3X	NFAT 4X
		vs.	vs.	vs.	vs.		vs.	vs.	vs.
		Column A	NFAT 1X	NFAT 1X	NFAT 1X		NFAT 1X	NFAT 1X	NFAT 1X
		Paired t test
		P value	0.5592	0.2441	0.5868		0.0133	0.0151	0.0727
		P value summary	ns	ns	ns		*	*	ns
		Significantly different (P < 0.05)?	No	No	No		Yes	Yes	No
		One- or two-tailed P value?	Two-tailed	Two-tailed	Two-tailed		Two-tailed	Two-tailed	Two-tailed
		t, df	t=0.6944, df=2	t=1.633, df=2	t=0.6418, df=2		t=8.591, df=2	t=8.050, df=2	t=3.502, df=2
		Number of pairs	3	3	3		3	3	3
		How big is the difference?
		Mean of differences (C - A)	0.1137	0.2327	0.1687		2.183	2.692	1.916
		SD of differences	0.2835	0.2468	0.4552		0.4402	0.5793	0.9477
		SEM of differences	0.1637	0.1425	0.2628		0.2541	0.3345	0.5472
		95% confidence interval	-0.5906 to 0.8179	-0.3804 to 0.8457	-0.9622 to 1.299		1.090 to 3.277	1.253 to 4.131	-0.4380 to 4.271
		R squared (partial eta squared)	0.1943	0.5714	0.1708		0.9736	0.9701	0.8598
