# Supplementary material for: Enhancement of a nuclear factor of activated T cells (NFAT) reporter for the study of G protein-coupled receptors
Source: Commun Biol. 2026 Apr 26;9:882. doi: 10.1038/s42003-026-10110-5 (PMC13323705; doi:10.1038/s42003-026-10110-5)
Supplement: Supplementary file 7 — Supplementary Data 5 [file 42003_2026_10110_MOESM7_ESM.xlsx]

## Sheet: Fig6G-H
Fig6G
		NFAT 1X			NFAT 2X			NFAT 3X			NFAT 4X
	DMSO	11090	11960	13510	9910	9590	9860	12090	13310	8430	6990	6660	6800
	10 μM S1P	13450	12760	11400	18320	17580	14200	52840	50800	45980	7150	7050	6400
Fig6H	Fold Induction	NFAT 1X	NFAT 2X	NFAT 3X	NFAT 4X				Uncorrected Fisher's LSD	Mean Diff.	95.00% CI of diff.	Below threshold?	Summary
		1.209	1.85	4.425	1.028				NFAT 2X vs. NFAT 1X	0.6595	0.4245 to 0.8945	Yes	**
		1.073	1.835	3.825	1.058				NFAT 3X vs. NFAT 1X	3.519	1.146 to 5.893	Yes	*
		0.8725	1.448	5.462	0.9418				NFAT 4X vs. NFAT 1X	-0.04223	-0.3586 to 0.2741	No	ns
									Test details	Mean 1	Mean 2	Mean Diff.	SE of diff.
									NFAT 2X vs. NFAT 1X	1.711	1.052	0.6595	0.05463
									NFAT 3X vs. NFAT 1X	4.571	1.052	3.519	0.5517
									NFAT 4X vs. NFAT 1X	1.009	1.052	-0.04223	0.07353
