# Supplementary material for: Enhancement of a nuclear factor of activated T cells (NFAT) reporter for the study of G protein-coupled receptors
Source: Commun Biol. 2026 Apr 26;9:882. doi: 10.1038/s42003-026-10110-5 (PMC13323705; doi:10.1038/s42003-026-10110-5)
Supplement: Supplementary file 8 — Supplementary Data 6 [file 42003_2026_10110_MOESM8_ESM.xlsx]

## Sheet: SuppFig2
SuppFig1
	Time	NFAT1X	NFAT2X	NFAT3X	NFAT4X
	0:20:00	-2.00237	-13.8638	-13.9358	-11.4007
	1:00:00	-11.4296	-1.34807	-0.07278	0.009618
	2:00:00	-4.03761	0.366685	0.254387	0.134151
	3:00:00	-0.62793	0.437642	0.756784	-0.47101
	4:00:00	0.328854	0.63874	0.617108	0.421853
	6:00:00	-1.13348	-0.09855	0.266986	0.323136

## Sheet: SuppFig3A-E
SuppFig2A(i)									SuppFig2B(i)									SuppFig2C(i)															SuppFig2D(i)															SuppFig2E(i)
	Log[PTH(1-34)]	NfKB 1X		NfKB 2X		NfKB 3X				Log[PTH(1-34)]	NfKB 1X		NfKB 2X		NfKB 3X				Log[2MeSADP] (M)	1X SRF			2X SRF			3X SRF			4X SRF					Log[2MeSADP] (M)	1X SRE			2X SRE			3X SRE			4X SRE					Log[2MeSADP] (M)
	-6	42089	62480	79476	51464	132812	111342			-6	76845	178752	209570	215164	387234	491946			-4	107416	140868	103963	75423.5	115782	101216	97574	119882	75608	59691	61764	183952			-4	269565	435266	487266	187352	697424	692766	106742	615862	411206	109628	429389	213112			-4
	-7	43222.5	60563	80150.5	48283.5	137608	123888			-7	70148.5	167827	206674	217592	364548	437768			-5	113013	145187	96153.5	78254	121011	99180	81603.5	111554	74380.5	63034	63859	175330			-5	272930	434746	488404	206954	844982	691361	140930	643347	418702	105916	462195	213969			-5
	-8	33499.5	39196	23164	15068.5	55574.5	36275.5			-8	39990.5	74230	44622.5	49052.5	93915	114414			-6	105414	150925	96237	78295.5	128342	100086	74117.5	101304	74873.5	66857	60566	154371			-6	257658	409608	540731	197564	795584	675068	139517	621105	409770	109670	456704	203046			-6
	-9	19089	26297	8786.5	5408.5	19558	20842			-9	15306	35438	7813	8454	17379	25711.5			-7	107816	152228	94688.5	71249.5	118834	105990	69956	111568	78562.5	62226	72574.5	163228			-7	254188	443767	470915	193187	889066	705695	136568	642326	431620	109506	459084	206516			-7
	-10	6486.5	6584.5	5691.5	6736.5	18879.5	18039			-10	4437	6955	8845	9599	19081	23735			-8	93505.5	127791	90791.8	59576	104978	94929	61799.5	99146.5	79485	47877	64910	148332			-8	226444	363174	408138	173339	920146	579971	121054	626912	381462	88710	415270	193245			-8
	-11	2704	3330	7906.5	5780	18499.5	19552.5			-11	2533	4424	9277	8070	23505	31788.5			-9	33162	49696	28375	21741	55892	26934	22889	37249.5	20561	17666	21104.5	50553			-9	75453.5	91323	128140	53247.5	265374	122026	38384	175388	85661.5	28261	105619	48225.5			-9
	-12	2673.5	3296.5	9787.5	6069.5	22372	21649			-12	2120.5	3932	9192.5	7714	24750.5	23944			-10	23559	31923	16034.2	15489.5	29139.5	15667.5	14486	21767.5	13702	12540	13017.5	26136.5			-10	47719.5	85439	73593.5	33179	248970	80561.5	22799.5	164346	48802.5	18663	58532	27029.5
	-13	2793.5	3070	9369	5686	22765.5	20132			-13	2441	4537	10050.5	8912	26259.5	26697			-11	23214.5	28520.2	15868.5	15191	21065	15247	15408.5	19674.5	11145	11324	12157.5	24905.5			-11	51098	91128	74758	30826	411058	71260.5	20860	278782	45714.5	17843.5	54506.5	23555.5
	-14	2579	2802.5	9586	5986.5	19128.5	20415.5			-14	3211	4171.5	8189	8061.5	25052.5	26664			-12	22182	29404.2	12613.2	13844.5	19098	15534.5	13709	21344	10612.5	10498	11295.5	24520			-12	43335	80415	64216.5	27687.5	114087	68502	21156.5	86989.5	46325.5	16598	52053.5	24742.5
SuppFig2A(ii)									SuppFig2B(ii)
																		SuppFig2C(ii)															SuppFig2D(ii)															SuppFig2E(ii)
	Log[PTH(1-34)]	NfKB 1X		NfKB 2X		NfKB 3X				Log[PTH(1-34)]	NfKB 1X		NfKB 2X		NfKB 3X				Log[2MeSADP] (M)	1X SRF			2X SRF			3X SRF			4X SRF					Log[2MeSADP] (M)	1X SRE			2X SRE			3X SRE			4X SRE					Log[2MeSADP] (M)
	-6	16.3199	22.2944	8.29084	8.59668	6.94317	5.45382			-6	23.9318	42.8509	25.5916	26.6904	15.4569	18.4498			-4	4.85049	4.82859	8.65788	5.52074	6.10891	6.65234	7.13566	5.64847	7.12497	5.68594	5.51344	7.54754			-4	6.22049	5.41275	7.58786	6.76665	6.11309	10.1131	5.04533	7.07973	8.87644	6.60489	8.24899	8.61318			-4
	-7	16.7594	21.6103	8.3612	8.0654	7.19387	6.06831			-7	21.8463	40.2318	25.2379	26.9914	14.5513	16.4179			-5	5.09794	5.02388	7.83558	5.73202	6.37267	6.4733	5.95287	5.23211	7.0091	6.00438	5.70842	7.13472			-5	6.29814	5.40629	7.60558	7.47462	7.40647	10.0926	6.66131	7.39569	9.03825	6.38125	8.87923	8.64783			-5
	-8	12.9893	13.9861	2.41644	2.51708	2.90532	1.77686			-8	12.4542	17.7946	5.44908	6.08479	3.74873	4.29097			-6	4.76202	5.19466	7.79721	5.67268	6.71516	6.5776	5.41698	4.77732	7.05536	6.36855	5.42959	6.29537			-6	5.94574	5.09367	8.42044	7.13548	6.97349	9.85471	6.59452	7.14	8.84544	6.60742	8.77373	8.20637			-6
	-9	7.40171	9.38341	0.916597	0.903449	1.02245	1.02089			-9	4.76674	8.49527	0.954085	1.04869	0.693703	0.964278			-7	4.88129	5.2248	7.67469	5.15943	6.27732	6.94336	5.10868	5.23259	7.40468	5.92741	6.50623	6.64825			-7	5.86566	5.51846	7.33324	6.97741	7.79287	10.3018	6.45513	7.38394	9.3171	6.59757	8.81945	8.34663			-7
	-10	2.51512	2.34951	0.59373	1.12528	0.986983	0.883593			-10	1.38181	1.66727	1.08011	1.19072	0.761641	0.890152			-8	4.218	4.3801	7.27079	4.27758	5.55431	6.19411	4.51511	4.64935	7.49671	4.56058	5.8264	6.04518			-8	5.22542	4.51624	6.35566	6.26055	8.06531	8.46648	5.72186	7.20675	8.23438	5.34462	7.97774	7.81025			-8
	-11	1.04847	1.18822	0.824797	0.965506	0.967117	0.957728			-11	0.788851	1.06053	1.13286	1.00105	0.93823	1.19219			-9	1.49741	1.69811	2.18689	1.58496	3.02018	1.77341	1.67075	1.74943	1.93769	1.6828	1.90311	2.06122			-9	1.74117	1.13565	1.99545	1.92316	2.32606	1.78134	1.81429	2.0162	1.84912	1.70268	2.02905	1.9491			-9
	-12	1.03664	1.17627	1.02102	1.01386	1.16956	1.06042			-12	0.660386	0.942587	1.12254	0.956894	0.987945	0.89799			-10	1.06136	1.0856	1.30887	1.13807	1.56696	1.03524	1.05735	1.02172	1.2913	1.19451	1.18666	1.06388			-10	1.10118	1.06248	1.14602	1.19834	2.18229	1.17605	1.07766	1.88926	1.05347	1.12441	1.12446	1.09243
	-13	1.08317	1.09545	0.977363	0.949804	1.19014	0.986113			-13	0.760199	1.08762	1.22732	1.1055	1.04818	1.00124			-11	1.05234	0.97315	1.22095	1.10533	1.12049	0.996276	1.12496	0.926133	1.04945	1.07868	1.10373	1.01294			-11	1.17914	1.13322	1.16416	1.11335	3.60303	1.04027	0.985985	3.20478	0.986811	1.07504	1.04712	0.952026
	-14	1	1	1	1	1	1			-14	1	1	1	1	1	1			-12	1	1	1	1	1	1	1	1	1	1	1	1			-12	1	1	1	1	1	1	1	1	1	1	1	1
SuppFig2A(iii)									SuppFig2B(iii)									SuppFig2C(iii)															SuppFig2D(iii)															SuppFig2E(iii)
	Log(EC50)	NfKB 1X	NfKB 2X	NfKB 3X						Log(EC50)	NfKB 1X	NfKB 2X	NfKB 3X						Log(EC50)	1X SRF	2X SRF	3X SRF	4X SRF											Log(EC50)	1X SRE	2X SRE	3X SRE	4X SRE											Log(EC50)
		-8.791	-7.594	-7.718							-8.032	-7.549	-7.542							-8.456	-8.315	-8.277	-8.329												-8.46	-8.506	-8.572	-8.414
		-8.557	-7.543	-7.614							-7.846	-7.581	-7.503							-8.527	-8.737	-8.565	-8.672												-8.383	-8.576	-8.447	-8.554
																				-8.541	-8.573	-8.662	-8.536												-8.429	-8.44	-8.535	-8.554
	FI Emax	NfKB 1X	NfKB 2X	NfKB 3X						FI Emax	NfKB 1X	NfKB 2X	NfKB 3X						FI Emax	1X SRF	2X SRF	3X SRF	4X SRF											FI Emax	1X SRE	2X SRE	3X SRE	4X SRE											FI Emax
		16.26	9.088	7.543							23.91	28.18	16.73							4.972	5.604	6.015	6.068												6.182	7.213	6.303	6.638
		21.37	9.233	6.161							44.22	29.52	19.72							5.128	6.389	5.298	5.93												5.45	7.345	7.443	8.862
																				8.15	6.795	7.381	7.016												7.855	10.27	9.211	8.641
[truncated: 12 more columns]

## Sheet: SuppFig4A-D
SuppFig3A
Log[Carbachol] (M)	pNFAT1X-NLuc-PEST			pNFAT3X-NLuc-PEST			pNL[NFAT-NLucP-Hygro]
-4	1407461	831301	2339758	7362447	11528806	1.42933e+07	7902038	5996157	7350353
-5	1332746	707162	1964855	7246119	8096860	10830095	7768778	4.87751e+06	6.34598e+06
-5.5	1063519	617318	1.5246e+06	4814578	6.87606e+06	7966966	5.80186e+06	3.26138e+06	5.06195e+06
-6	730704	455666	1130210	2884687	4.0279e+06	6.56997e+06	3.91435e+06	2022061	3.68327e+06
-6.5	445606	288714	904561	1370950	2.62948e+06	3.37408e+06	1.60908e+06	994328	2255572
-7	249554	144096	436912	733680	1.14555e+06	1434212	762518	575838	1030978
-8	74608	51746	148220	188668	305022	293511	314519	282148	423643
-9	58160.5	43410.5	110850	164034	168298	193428	281028	246858	359626
-10	52449.5	40776.5	106882	146410	173202	203554	300356	239157	386196
SuppFig3B
Log[Pilocarpine] (M)	pNFAT1X-NLuc-PEST			pNFAT3X-NLuc-PEST			pNL[NFAT-NLucP-Hygro]
-4	532825	404790	949243	1.76229e+06	2.76484e+06	3.40671e+06	1.87809e+06	1544116	2.25406e+06
-5	443914	315035	900484	1.66445e+06	2683615	3.48549e+06	1588348	1.303e+06	2321764
-5.5	316848	255824	694082	1.01574e+06	1855613	2.39332e+06	1055834	911076	1876912
-6	208309	154375	495794	649152	1192263	1511463	843288	604458	1181977
-6.5	117182	98617	244746	349686	646172	912728	444794	281802	785840
-7	78656.5	68483	172693	207995	313764	488702	252380	263635	525214
-8	56878.5	56360	116839	151817	155742	243354	266800	221432	389102
-9	54464	60199.5	115715	135630	144635	249027	266921	227540	394734
-10	53071	54498.5	150452	141692	183970	191576	263510	197024	378178
SuppFig3C
Log[Carbachol] (M)	pNFAT1X-NLuc-PEST			pNFAT3X-NLuc-PEST			pNL[NFAT-NLucP-Hygro]
-4	26.8346	20.3868	21.8909	50.2867	70.2184	66.5628	26.309	25.0721	19.0327
-5	25.4101	17.3424	18.3833	49.4921	53.2049	46.7481	25.8653	20.3946	16.432
-5.5	20.277	15.1391	14.2642	32.8843	39.1392	39.6997	19.3167	13.637	13.1072
-6	13.9316	11.1747	10.5743	19.7029	32.2762	23.2555	13.0324	8.45495	9.53732
-6.5	8.49592	7.08039	8.46313	9.3638	16.5758	15.1816	5.35726	4.15763	5.84049
-7	4.75798	3.5338	4.08778	5.01115	7.04584	6.61394	2.53872	2.40778	2.66957
-8	1.42247	1.26902	1.38676	1.28863	1.44193	1.76108	1.04716	1.17976	1.09696
-9	1.10889	1.0646	1.03712	1.12037	0.950254	0.971683	0.935651	1.0322	0.931199
-10	1	1	1	1	1	1	1	1	1
SuppFig3D
Log[Pilocarpine] (M)	pNFAT1X-NLuc-PEST			pNFAT3X-NLuc-PEST			pNL[NFAT-NLucP-Hygro]
-4	10.0399	7.42755	6.30927	12.4374	15.3726	17.7826	7.12722	7.8372	5.96032
-5	8.36454	5.78062	5.98519	11.7469	13.1902	18.1938	6.02767	6.6134	6.13935
-5.5	5.97026	4.69416	4.61331	7.16859	9.9461	12.4928	4.00682	4.62419	4.96305
-6	3.9251	2.83265	3.29536	4.58141	5.49142	7.88965	3.20022	3.06794	3.12546
-6.5	2.20801	1.80954	1.62673	2.46793	2.50957	4.76433	1.68796	1.43029	2.07796
-7	1.4821	1.2566	1.14783	1.46793	1.45426	2.55096	0.957766	1.33809	1.3888
-8	1.07174	1.03416	0.776587	1.07145	0.944636	1.27028	1.01249	1.12388	1.02889
-9	1.02625	1.10461	0.769116	0.957217	0.985521	1.29989	1.01295	1.15488	1.04378
-10	1	1	1	1	1	1	1	1	1

## Sheet: SuppFig5
SuppFig4A
Log[GLP-1(7-36)] (M)	pNFAT1X-NLuc-PEST			pNFAT3X-NLuc-PEST			pNL[NFAT-NLucP-Hygro]
-6	133696	98345.5	48082.5	674868	328578	245256	458449	250791	111523
-7	126771	98827.5	41082.5	659965	310967	258625	394730	208308	98499.5
-7.5	122312	100292	39019.5	587600	281103	274857	526110	211987	94930
-8	133201	86045.5	39365.5	583156	257890	257806	475281	205198	88555
-8.5	109975	84500	35689	366756	221638	200906	425213	218730	98662
-9	90783	92122	39165.5	300254	195032	212136	360294	200342	88948
-10	85660	82106.5	38156	263044	205106	167842	456876	181359	75406.5
-11	94768.5	66411.5	34379	251211	187952	184520	320884	167634	85779.5
-12	120666	79193.5	33955	286754	220690	154509	528713	153516	85460
SuppFig4B
Log[GLP-1(7-36)] (M)	pNFAT1X-NLuc-PEST			pNFAT3X-NLuc-PEST			pNL[NFAT-NLucP-Hygro]
-6	1.10798	1.24184	1.41607	2.35348	1.48887	1.58733	0.867104	1.63365	1.30497
-7	1.05059	1.24792	1.20991	2.3015	1.40907	1.67385	0.746587	1.35692	1.15258
-7.5	1.01364	1.26641	1.14915	2.04914	1.27375	1.77891	0.995078	1.38088	1.11081
-8	1.10388	1.08652	1.15934	2.03365	1.16856	1.66855	0.89894	1.33666	1.03622
-8.5	0.9114	1.06701	1.05107	1.27899	1.0043	1.30028	0.804242	1.42481	1.15448
-9	0.752349	1.16325	1.15345	1.04708	0.883739	1.37297	0.681456	1.30503	1.04081
-10	0.709893	1.03678	1.12372	0.917318	0.929389	1.08629	0.864128	1.18137	0.88236
-11	0.785379	0.838598	1.01249	0.876051	0.851656	1.19424	0.606914	1.09196	1.00374
-12	1	1	1	1	1	1	1	1	1

## Sheet: SuppFig6A-D
SuppFig5A
Log[Carbachol] (M)	pNFAT1X-NLuc-PEST			pNFAT3X-NLuc-PEST			pNL[NFAT-NLucP-Hygro]
-4	41949.5	57654	56901	1704355	2.16968e+06	1729925	118998	240458	284962
-5	34535.5	56311	56257	1.20903e+06	2.0258e+06	1299985	102785	241030	294408
-5.5	31466	47276.5	44672.5	1.09755e+06	1.58736e+06	1078380	93960	216488	261784
-6	21923	38756	36888.5	511818	953132	929116	69929	193552	211962
-6.5	11755	19119	12724.5	144644	188573	248172	57443.5	144754	160123
-7	10523.5	10753.5	10246.5	61912	56989	70779	53921.5	130099	151120
-8	10667.5	9612	7355.5	36209.5	44139.5	39029.5	48102	121211	149878
-9	7440.5	11160	8602	28723	48244.5	33566	47750	123200	150052
-10	7547.5	13073.5	11002.5	33628	39011.5	33164	50555	118770	144051
SuppFig5B
Log[Pilocarpine] (M)	pNFAT1X-NLuc-PEST			pNFAT3X-NLuc-PEST			pNL[NFAT-NLucP-Hygro]
-4	9863	14297	10583	35056.5	49815.5	39660.5	57491	112206	132194
-5	9764.5	13485	13012.5	31863.5	47571	39813.5	52901.5	116964	132763
-5.5	10599	12662.5	11355	37537	52535.5	38105	50301	124047	141402
-6	9367.5	12578	12254	31365.5	45132	31334	50316	120213	150140
-6.5	12734.5	14450.5	12078.5	31221.5	40735.5	30699	48413	110514	137136
-7	10133.5	19556	12057	33436.5	49902	30496.5	46745.5	113417	146972
-8	10324.5	14553.5	11885.5	31478	28468	29214.5	42050.5	124369	144082
-9	8657.5	15768.5	14510	29930	37440	26341.5	39401	115318	135122
-10	10190	17227.5	11103.5	28950	40891	27423	46566.5	122186	139906
SuppFig5C
Log[Carbachol] (M)	pNFAT1X-NLuc-PEST			pNFAT3X-NLuc-PEST			pNL[NFAT-NLucP-Hygro]
-4	5.55807	4.40999	5.17164	50.6826	55.6165	52.1627	2.35383	2.02458	1.9782
-5	4.57575	4.30726	5.11311	35.9532	51.9283	39.1987	2.03313	2.02939	2.04378
-5.5	4.16906	3.61621	4.06021	32.6381	40.6897	32.5166	1.85857	1.82275	1.8173
-6	2.90467	2.96447	3.35274	15.22	24.4321	28.0158	1.38323	1.62964	1.47144
-6.5	1.55747	1.46242	1.15651	4.30128	4.83378	7.48316	1.13626	1.21878	1.11157
-7	1.3943	0.822542	0.931288	1.84108	1.46083	2.13421	1.06659	1.09539	1.04907
-8	1.41338	0.735228	0.66853	1.07677	1.13145	1.17686	0.951479	1.02056	1.04045
-9	0.985823	0.853635	0.781822	0.854139	1.23667	1.01212	0.944516	1.0373	1.04166
-10	1	1	1	1	1	1	1	1	1
SuppFig5D
Log[Pilocarpine] (M)	pNFAT1X-NLuc-PEST			pNFAT3X-NLuc-PEST			pNL[NFAT-NLucP-Hygro]
-4	0.96791	0.829894	0.953123	1.21093	1.21825	1.44625	1.2346	0.918325	0.944877
-5	0.958243	0.78276	1.17193	1.10064	1.16336	1.45183	1.13604	0.957266	0.948944
-5.5	1.04014	0.735017	1.02265	1.29661	1.28477	1.38953	1.0802	1.01523	1.01069
-6	0.919284	0.730112	1.10362	1.08344	1.10371	1.14262	1.08052	0.983852	1.07315
-6.5	1.24971	0.838804	1.08781	1.07846	0.996197	1.11946	1.03965	0.904469	0.980205
-7	0.994455	1.13516	1.08587	1.15497	1.22037	1.11208	1.00384	0.928232	1.05051
-8	1.0132	0.844783	1.07043	1.08732	0.696192	1.06533	0.90302	1.01787	1.02985
-9	0.849607	0.91531	1.3068	1.03385	0.915605	0.960562	0.846123	0.943787	0.965802
-10	1	1	1	1	1	1	1	1	1

## Sheet: SuppFig7A-D
SuppFig2A
	Log[Hu210] (M)	Vehicle				Rhosin				PTX				PTX + YM				Rhosin + PTX + YM
	-6	1.10968e+06	1061572	732246		488724	641566	416882	438758	269373	421973	566104	522556	425242	501528	491908	366906	160790	264662	461778	292504
	-7	1.02563e+06	1.09483e+06	580975	940668	500627	532396	363510	436982	314176	467000	373342	555711	416790	420423	424342	404674	128927	196148	379658	275654
	-7.5	926652	980572	609160	778532	421802	506528	379232	407953	350462	425411	394959	534462	382770	411542	384282	352818	137712	185504	331801	245628
	-8	1.16661e+06	997245	513838	945236	485556	421789	395844	401690	316682	366584	336234	658424	351447	408410	428467	351214	146448	170476	305598	266318
	-8.5	848189	802356	427515	555730	339714	423116	305331	400334	202870	384781	274985	371817	300078	388850	310328	315329	108237	182754	313000	216550
	-9	709820	920812	407648	572130	388185	456562	305478	444302	214142	405226	251365	418110	387201	400710	333210	281827	137834	167869	277137	207410
	-10	476378	586717	355266	317826	399936	404868	224360	190266	234415	317661	237318	304630	383412	357349	261096	181771	122662	188198	252318	179528
	-11	394256	406026	404681	318480	286376	257568	222529	220482	182692	271846	321182	252126	324669	219488	233369	177574	107568	110817	179572	164456
	-12	358902	347246	381394	294976	295288	269994	215248	233910	184154	234759	281910	244238	260565	254151	236514	243917	93967	109220	217594	171736
SuppFig2B
	Log[Hu210] (M)	Vehicle				Rhosin				PTX				PTX + YM				Rhosin + PTX + YM
	-6	3.09187	3.05712	1.91992		1.65507	2.37623	1.93675	1.87576	1.46276	1.79747	2.0081	2.13953	1.632	1.97335	2.07982	1.50422	1.71113	2.42321	2.12221	1.70322
	-7	2.85767	3.15289	1.52329	3.18897	1.69538	1.97189	1.68879	1.86817	1.70605	1.98927	1.32433	2.27528	1.59956	1.65423	1.79415	1.65906	1.37205	1.7959	1.7448	1.6051
	-7.5	2.5819	2.82385	1.59719	2.63931	1.42844	1.87607	1.76184	1.74406	1.90309	1.81212	1.40101	2.18828	1.469	1.61928	1.62478	1.44647	1.46554	1.69845	1.52487	1.43027
	-8	3.25049	2.87187	1.34726	3.20446	1.64434	1.56222	1.83901	1.71729	1.71966	1.56153	1.1927	2.69583	1.34879	1.60696	1.81159	1.43989	1.5585	1.56085	1.40444	1.55074
	-8.5	2.36329	2.31063	1.12093	1.88399	1.15045	1.56713	1.41851	1.71149	1.10163	1.63905	0.975435	1.52235	1.15165	1.53	1.31209	1.29277	1.15186	1.67328	1.43846	1.26095
	-9	1.97775	2.65176	1.06883	1.93959	1.3146	1.69101	1.41919	1.89946	1.16284	1.72614	0.89165	1.71189	1.48601	1.57666	1.40884	1.15542	1.46683	1.53699	1.27365	1.20773
	-10	1.32732	1.68963	0.931492	1.07747	1.35439	1.49955	1.04233	0.813419	1.27293	1.35314	0.841824	1.24726	1.47146	1.40605	1.10394	0.745217	1.30538	1.72311	1.15959	1.04537
	-11	1.09851	1.16928	1.06106	1.07968	0.969819	0.95398	1.03383	0.942593	0.992064	1.15798	1.13931	1.0323	1.24602	0.863611	0.986703	0.728008	1.14474	1.01463	0.825261	0.957612
	-12	1	1	1	1	1	1	1	1	1	1	1	1	1	1	1	1	1	1	1	1
SuppFig2C
	Log[S1P] (M)	Vehicle				Rhosin				PTX + YM				PTX + YM + Rhosin				IP3KC
	-5.5	545226	500674	906688	827358	158308	197650	537210	529564	175971	345532	912389	635796	110628	155937	380869	325332	80398.5	81012	105758
	-6	562603	563370	1109277	1.14064e+06	193592	254192	509309	495046	235882	295738	750908	794687	117868	153977	402522	274222	80558.5	89412	106738
	-6.5	413590	405294	779678	877672	177024	200032	487909	440574	278750	268356	560605	562608	116378	131400	263583	239400	74745.5	74113.5	102344
	-7	274438	275372	747538	568136	105576	141465	489672	310984	189690	164220	376916	392069	62722	88139.5	230941	181056	70666	74360.5	98155
	-7.5	210080	217530	470649	410526	114077	133386	369434	243502	137414	121380	245615	266116	76456	66056	186304	142804	67540.5	75388.5	96158
	-8	130330	144607	187010	244536	52157	91275.5	241071	194676	108594	108906	208214	190208	56726	78690	159054	102844	65943	72559	87975.5
	-9	89012.5	75763.5	216386	211372	73753.5	57106.5	203940	192110	69712.5	72177	141641	181454	65502.5	58001.5	120735	115826	72474	58374	86217.5
	-10	88412.5	77116.5	189312	263854	54580.5	53214.5	168466	203506	79576	72258.5	130558	204319	65040	40927.5	154056	106126	66189	73254.5	90019
SuppFig2D
	Log[S1P] (M)	Vehicle				Rhosin				PTX + YM				PTX + YM + Rhosin				IP3KC
	-5.5	6.16684	6.49243	4.78938	3.13567	2.90044	3.71422	3.18883	2.60221	2.21136	4.78189	6.98838	3.11178	1.70091	3.81008	2.47228	3.06551	1.21468	1.1059	1.17484
	-6	6.36339	7.30545	5.85952	4.32301	3.5469	4.77674	3.02322	2.43259	2.96424	4.09278	5.75152	3.88944	1.81225	3.76219	2.61284	2.58392	1.2171	1.22057	1.18573
	-6.5	4.67795	5.25561	4.11848	3.32635	3.24336	3.75897	2.89619	2.16493	3.50293	3.71383	4.29392	2.75357	1.78932	3.21057	1.71096	2.2558	1.12927	1.01173	1.13692
	-7	3.10406	3.57086	3.94871	2.15322	1.93431	2.65839	2.90665	1.52814	2.38377	2.27267	2.88696	1.91891	0.96436	2.15355	1.49908	1.70603	1.06764	1.0151	1.09038
	-7.5	2.37614	2.8208	2.4861	1.55588	2.09007	2.50658	2.19293	1.19654	1.72683	1.6798	1.88127	1.30245	1.17552	1.61398	1.20933	1.34561	1.02042	1.02913	1.0682
	-8	1.47411	1.87518	0.987843	0.926785	0.955598	1.71524	1.43098	0.956613	1.36466	1.50717	1.5948	0.930936	0.872171	1.92267	1.03244	0.969075	0.996283	0.990506	0.977299
	-9	1.00679	0.982455	1.14302	0.801093	1.35128	1.07314	1.21057	0.944004	0.876049	0.998872	1.08489	0.888094	1.00711	1.41718	0.783711	1.0914	1.09496	0.796866	0.95777
	-10	1	1	1	1	1	1	1	1	1	1	1	1	1	1	1	1	1	1	1

## Sheet: SuppFig8B&F
	SuppFig3B
		Dose (Log[ISO] M)	CRE_KI_NLuc
		-4.5	99.8372	96.8003
		-5	101.169	102.021
		-5.5	112.082	105.803
		-6	112.153	94.9443
		-6.5	103.719	62.0739
		-7	85.8294	1.03408
		-8	8.01007	1.11514
		-9	1.31712	0.97298
		-10	1	1
	SuppFig3F
	Dose (Log[Ligand]) M	Forskolin		Adenosine		Adrenaline		Dopamine		PTH
	-4			103444	115261	28678	27220	17802	18607
	-4.5					26856	31729	17562	15375
	-5	267410	272168	72894	68046	25363	25417	15954	14665
	-5.5	123231	114149			24347	23141	14736	15445
	-6	74241	72271	32091	30919	25849	25206	14561	15132	14689	14664
	-6.5					14948	15848	14321	14531
	-7	26628	28970	18671	17658	15341	15401	14264	14136	14681	13267
	-8					14654	14714	14334	13845	13925	14567
	-9									14441	14873
	-10									14476	13753
	-11									12137	13976
	-12									12573	13597
	-13									12480	12894
	-14
	-15	14209	14173	14209	14173	15094	14421	14089	13987	13855	13446
